# Supplementary material for: Composition and diversity of 16S rRNA based skin bacterial microbiome in healthy horses
Source: Vet Res Commun. 2024 Jun 20;48(4):2847–55. doi: 10.1007/s11259-024-10444-7 (PMC11315781; doi:10.1007/s11259-024-10444-7)
Supplement: Supplementary file 1 — Supplementary file1 (XLSX 107 kb) [file 11259_2024_10444_MOESM1_ESM.xlsx]

## Sheet: Phyla
Muzzle	Average	SD
Acidobacteriota	0.028456	0.0344828
Actinobacteriota	0.229495	0.0445898
Bacteroidota	0.0661818	0.019747
Campylobacterota	0.000739655	0.000645156
Chloroflexi	0.00724292	0.00686297
Crenarchaeota	0.00917577	0.00537344
Cyanobacteria	0.0189487	0.0111119
Deinococcota	0.0200522	0.0125939
Euryarchaeota	0.000681444	0.000572376
Firmicutes	0.211001	0.0771717
Halobacterota	0.00699071	0.00456912
Myxococcota	0.00027057	0.000225927
Patescibacteria	0.00121869	0.000775925
Planctomycetota	0.00391403	0.00477789
Proteobacteria	0.380271	0.0729594
RCP2_54	8.45552e-05	0.000124268
Sumerlaeota	0.00109757	0.00113346
Verrucomicrobiota	0.0141791	0.00432983
Neck	Average	SD
Acidobacteriota	0.0391761	0.0473616
Actinobacteriota	0.214405	0.053734
Bacteroidota	0.0872823	0.0306699
Campylobacterota	0.000830365	0.000736968
Chloroflexi	0.0179287	0.0190673
Crenarchaeota	0.027597	0.0283792
Cyanobacteria	0.0562009	0.0540054
Deinococcota	0.0394667	0.0441105
Euryarchaeota	0.000553496	0.000492355
Firmicutes	0.1931	0.0734219
Halobacterota	0.00237943	0.0011652
Myxococcota	0.000236043	0.000347661
Patescibacteria	0.000946135	0.000897033
Planctomycetota	0.00696654	0.010634
Proteobacteria	0.296861	0.055891
RCP2_54	0.000609259	0.000562417
Sumerlaeota	0.00164081	0.00193173
Verrucomicrobiota	0.0138208	0.0052037
Back	Average	SD
Acidobacteriota	0.0248294	0.0215181
Actinobacteriota	0.141691	0.0705281
Bacteroidota	0.118978	0.0946537
Campylobacterota	0.000429252	0.000469142
Chloroflexi	0.0130817	0.0166043
Crenarchaeota	0.0267426	0.0339844
Cyanobacteria	0.0152119	0.0166697
Deinococcota	0.265445	0.24503
Euryarchaeota	0.000257811	0.00049205
Firmicutes	0.139587	0.146485
Halobacterota	0.000918671	0.000466851
Myxococcota	0.000243417	0.000378181
Patescibacteria	0.000678667	0.00113893
Planctomycetota	0.0034765	0.00449325
Proteobacteria	0.237162	0.104113
RCP2_54	0.000506466	0.000567076
Sumerlaeota	0.00115035	0.00121819
Verrucomicrobiota	0.00961084	0.00480441
Abdomen	Average	SD
Acidobacteriota	0.0305289	0.044446
Actinobacteriota	0.228502	0.0887249
Bacteroidota	0.0709282	0.0164751
Campylobacterota	0.00551843	0.00558463
Chloroflexi	0.0160397	0.0210836
Crenarchaeota	0.0201416	0.0244263
Cyanobacteria	0.0321966	0.0271142
Deinococcota	0.0279422	0.0226996
Euryarchaeota	0.000240911	0.000362432
Firmicutes	0.187366	0.0492933
Halobacterota	0.0147489	0.0148993
Myxococcota	0.000264497	0.000329215
Patescibacteria	0.00203263	0.00227232
Planctomycetota	0.00532186	0.00792048
Proteobacteria	0.320726	0.07982
RCP2_54	0.000320558	0.000385262
Sumerlaeota	0.00151879	0.00266628
Verrucomicrobiota	0.0356624	0.038211
Pastern	Average	SD
Acidobacteriota	0.0437972	0.0548359
Actinobacteriota	0.204063	0.0762522
Bacteroidota	0.0792061	0.0175565
Campylobacterota	0.00321413	0.00383526
Chloroflexi	0.0178344	0.0168933
Crenarchaeota	0.0223085	0.0178998
Cyanobacteria	0.020239	0.0112161
Deinococcota	0.00796732	0.00722763
Euryarchaeota	0.000508241	0.000575902
Firmicutes	0.242696	0.100733
Halobacterota	0.0130687	0.0197345
Myxococcota	0.000115034	0.000257224
Patescibacteria	0.0017409	0.00112192
Planctomycetota	0.00741224	0.0104165
Proteobacteria	0.306444	0.0743756
RCP2_54	0.000299417	0.000374631
Sumerlaeota	0.00192518	0.00203627
Verrucomicrobiota	0.0271595	0.0111216
All samples	Average	SD
Acidobacteriota	0.0333575	0.0427206
Actinobacteriota	0.203631	0.0758639
Bacteroidota	0.0845153	0.0502272
Campylobacterota	0.00214637	0.00363997
Chloroflexi	0.0144255	0.0172983
Crenarchaeota	0.0211931	0.0249992
Cyanobacteria	0.0285594	0.0325452
Deinococcota	0.0721746	0.148277
Euryarchaeota	0.000448381	0.000533568
Firmicutes	0.19475	0.101039
Halobacterota	0.00762127	0.0125473
Myxococcota	0.000225912	0.000318014
Patescibacteria	0.0013234	0.0014403
Planctomycetota	0.00541823	0.00824322
Proteobacteria	0.308293	0.091344
RCP2_54	0.000364051	0.000470468
Sumerlaeota	0.00146654	0.00190973
Verrucomicrobiota	0.0200865	0.0206359

## Sheet: Families
Muzzle	Average	SD
Acetobacteraceae	0.00330011	0.00670803
Actinomycetaceae	0.000888035	0.00061591
Aerococcaceae	0.0189143	0.0143899
Akkermansiaceae	0.00119323	0.000606868
Alcaligenaceae	0.00862917	0.0132752
Alteromonadaceae	0.000841448	0.000798807
Anaerolineaceae	0.000526707	0.000872474
Anaerovoracaceae	0.00360435	0.00274783
Arcobacteraceae	0.000740371	0.000645962
Ardenticatenaceae	0.000607915	0.000555202
Azospirillaceae	0.00493905	0.00991679
Bacillaceae	0.00569387	0.00723437
Bacteroidales_RF16_group	0.000575177	0.000675716
Beijerinckiaceae	0.0109347	0.00748459
Blastocatellaceae	0.0205741	0.0251232
Brevibacteriaceae	0.00331656	0.00162828
Bryobacteraceae	0.000453988	0.00040992
Burkholderiaceae	0.00320725	0.00427601
Caldilineaceae	0.00206288	0.00292583
Carnobacteriaceae	0.039069	0.026653
Caulobacteraceae	0.00583255	0.0038278
Cellulomonadaceae	0.00050107	0.000554434
Cellvibrionaceae	0.000862297	0.000579592
Chitinophagaceae	0.00833203	0.00677991
Christensenellaceae	0.00147438	0.00125173
Chthoniobacteraceae	0.00340298	0.00147654
Clostridiaceae	0.00565037	0.00238619
Comamonadaceae	0.0141721	0.00497824
Corynebacteriaceae	0.102724	0.0579163
Cyclobacteriaceae	0.000615087	0.000738471
Defluviicoccaceae	0.000244917	0.000513398
Deinococcaceae	0.0189388	0.0125902
Dermabacteraceae	0.00133024	0.00138878
Dermatophilaceae	0.000222689	0.000409126
Devosiaceae	0.00119862	0.000994801
Dietziaceae	0.00605799	0.00445917
Dysgonomonadaceae	0.00162181	0.00131075
Enterobacteriaceae	0.0048442	0.0040413
Erwiniaceae	0.0278964	0.0234909
Eubacterium_coprostanoligenes_group	0.000350444	0.000533321
Exiguobacteraceae	0.00365848	0.00326594
Family_XI	0.000829888	0.000647004
Flavobacteriaceae	0.0039326	0.00309408
Gaiellaceae	0.000834462	0.000466543
Gemellaceae	0.0112776	0.00180674
Geodermatophilaceae	0.000846078	0.00112205
Halomonadaceae	0.00120077	0.00145258
HAW_RM37_2	0.000202751	0.000253838
Hymenobacteraceae	0.0112362	0.00799036
Hyphomicrobiaceae	0.00148841	0.00202031
Iamiaceae	0.00138971	0.00129136
Ilumatobacteraceae	0.00500594	0.00534406
Intrasporangiaceae	0.0148363	0.00423561
JG30_KF_CM45	0.00137752	0.00238111
Kineosporiaceae	0.000644589	0.000525759
Lachnospiraceae	0.000423367	0.000484483
Lactobacillaceae	0.00105016	0.00102981
Marinilabiliaceae	0.00115605	0.00157649
Marinococcaceae	0.000722755	0.000673866
Methanobacteriaceae	0.000682678	0.000573328
Methanocorpusculaceae	0.00700339	0.00458124
Methylophilaceae	0.00025484	0.000444704
Microbacteriaceae	0.0149294	0.00720898
Micrococcaceae	0.0330702	0.0114346
Microscillaceae	0.000354206	0.000372861
Microtrichaceae	0.000273703	0.000377871
Mitochondria	0.00927466	0.00507585
Moraxellaceae	0.0462967	0.0327859
Morganellaceae	0.000680415	0.00105064
Mycobacteriaceae	0.000472013	0.000539636
Nakamurellaceae	0.000261721	0.000259322
Neisseriaceae	0.00673958	0.00374086
Nitrosomonadaceae	0.000241721	0.000351971
Nitrososphaeraceae	0.00918777	0.00537737
Nocardiaceae	0.00812811	0.00791952
Nocardioidaceae	0.0165352	0.00571393
Nodosilineaceae	0.000110444	0.000187603
Oscillospiraceae	0.000873918	0.000862233
Oxalobacteraceae	0.0283879	0.0201595
Paenibacillaceae	0.00275696	0.00302471
Pasteurellaceae	0.0399066	0.0705074
Phormidiaceae	0.00118576	0.000942304
Pirellulaceae	0.00331231	0.00415187
Planococcaceae	0.0295729	0.0122686
Prolixibacteraceae	0.000307625	0.000390418
Propionibacteriaceae	0.0102988	0.00523549
Pseudohongiellaceae	0.000254471	0.000412594
Pseudomonadaceae	0.0333543	0.0128441
Pseudonocardiaceae	0.00374216	0.00562281
Rhizobiaceae	0.0102493	0.00441798
Rhodanobacteraceae	0.0011003	0.00143931
Rhodobacteraceae	0.0150911	0.0215469
Rikenellaceae	0.00390002	0.00357459
Rubinisphaeraceae	0.000264814	0.000218672
Rubritaleaceae	0.000896671	0.000675778
Saccharimonadaceae	0.00122012	0.000776781
Sanguibacteraceae	0.00103168	0.00144391
Saprospiraceae	0.00101347	0.0011909
SC_I_84	0.000417924	0.000642432
Sphingobacteriaceae	0.010092	0.00392047
Sphingomonadaceae	0.0425187	0.0125733
Spirosomaceae	0.000962452	0.000648551
Staphylococcaceae	0.0733112	0.0421404
Steroidobacteraceae	0.0014861	0.00160774
Streptococcaceae	0.0064916	0.00278565
Streptomycetaceae	0.000532558	0.000535227
Sumerlaeaceae	0.00110033	0.00113849
Sutterellaceae	0.00040399	0.000295089
TRA3_20	0.000228888	0.000338969
Trueperaceae	0.00114279	0.00158982
unassigned	0.0692919	0.0270831
Unknown_Family	0.000441563	0.000768487
Verrucomicrobiaceae	0.00139783	0.00112534
Vicinamibacteraceae	0.00502317	0.00702249
WD2101_soil_group	0.000348586	0.000484738
Weeksellaceae	0.0219826	0.00942097
Xanthobacteraceae	0.00102042	0.000829849
Xanthomonadaceae	0.0200266	0.010251
Xiphinematobacteraceae	0.000101759	0.000159472
Neck	Average	SD
Acetobacteraceae	0.000604512	0.000926987
Actinomycetaceae	0.000338621	0.000296625
Aerococcaceae	0.00680287	0.00519476
Akkermansiaceae	0.00107175	0.00062028
Alcaligenaceae	0.00096301	0.00142827
Alteromonadaceae	0.000584024	0.000940569
Anaerolineaceae	0.00112987	0.00152926
Anaerovoracaceae	0.0013253	0.000570375
Arcobacteraceae	0.000831956	0.000737249
Ardenticatenaceae	0.00181002	0.0019787
Azospirillaceae	0.000928687	0.000812201
Bacillaceae	0.0065649	0.0137179
Bacteroidales_RF16_group	7.79343e-05	0.000118173
Beijerinckiaceae	0.012049	0.00932779
Blastocatellaceae	0.0211366	0.0275161
Brevibacteriaceae	0.00167831	0.00140854
Bryobacteraceae	0.00060324	0.000473039
Burkholderiaceae	0.00532147	0.0019158
Caldilineaceae	0.00250312	0.00401865
Carnobacteriaceae	0.0190599	0.012926
Caulobacteraceae	0.00541029	0.00170244
Cellulomonadaceae	0.000790513	0.000831831
Cellvibrionaceae	0.00168498	0.0016598
Chitinophagaceae	0.0209387	0.0184911
Christensenellaceae	0.00211187	0.00331485
Chthoniobacteraceae	0.00562232	0.0016918
Clostridiaceae	0.00749508	0.00923006
Comamonadaceae	0.022802	0.0105618
Corynebacteriaceae	0.0445064	0.0250208
Cyclobacteriaceae	0.00125126	0.00199668
Defluviicoccaceae	0.00426347	0.00688118
Deinococcaceae	0.0381555	0.045089
Dermabacteraceae	0.00148734	0.00154478
Dermatophilaceae	0.000412892	0.000659306
Devosiaceae	0.00221694	0.00264604
Dietziaceae	0.00432472	0.00359344
Dysgonomonadaceae	0.00152145	0.00147887
Enterobacteriaceae	0.00283539	0.00192832
Erwiniaceae	0.0146856	0.0166655
Eubacterium_coprostanoligenes_group	0.00017023	0.000189186
Exiguobacteraceae	0.00492869	0.0041253
Family_XI	0.000173186	0.00018338
Flavobacteriaceae	0.00439939	0.00299146
Gaiellaceae	0.0012448	0.000764462
Gemellaceae	0.0108045	0.00864571
Geodermatophilaceae	0.000704838	0.000937757
Halomonadaceae	0.000204395	0.000275075
HAW_RM37_2	0.000253967	0.000339597
Hymenobacteraceae	0.01335	0.00919244
Hyphomicrobiaceae	0.00302556	0.00388904
Iamiaceae	0.00359847	0.00400978
Ilumatobacteraceae	0.0112957	0.0147463
Intrasporangiaceae	0.0262088	0.0247669
JG30_KF_CM45	0.00818112	0.0110987
Kineosporiaceae	0.000708963	0.000544151
Lachnospiraceae	0.000133699	0.000196627
Lactobacillaceae	0.000817924	0.000523165
Marinilabiliaceae	8.99372e-05	8.46166e-05
Marinococcaceae	0.000292013	0.000327092
Methanobacteriaceae	0.000556079	0.000496414
Methanocorpusculaceae	0.00238251	0.00116283
Methylophilaceae	0.000173647	0.000223386
Microbacteriaceae	0.0178927	0.00848136
Micrococcaceae	0.0404278	0.0179901
Microscillaceae	0.00161522	0.0027176
Microtrichaceae	0.000310703	0.000404337
Mitochondria	0.00697187	0.00498387
Moraxellaceae	0.0461559	0.0183649
Morganellaceae	0.00363516	0.00528283
Mycobacteriaceae	0.00081081	0.000468358
Nakamurellaceae	0.00131001	0.00202394
Neisseriaceae	0.00193239	0.00171281
Nitrosomonadaceae	0.000913869	0.00094643
Nitrososphaeraceae	0.0276178	0.0283672
Nocardiaceae	0.0100162	0.0108696
Nocardioidaceae	0.0265342	0.0120944
Nodosilineaceae	0.000442379	0.000676831
Oscillospiraceae	0.000147384	0.000117901
Oxalobacteraceae	0.0268702	0.0195645
Paenibacillaceae	0.00184388	0.00268443
Pasteurellaceae	0.00305513	0.00294969
Phormidiaceae	0.00521521	0.0067748
Pirellulaceae	0.00531061	0.00863535
Planococcaceae	0.0246868	0.00936762
Prolixibacteraceae	0.000324814	0.000416767
Propionibacteriaceae	0.0122099	0.00942934
Pseudohongiellaceae	0.00100947	0.00157749
Pseudomonadaceae	0.0147853	0.00899584
Pseudonocardiaceae	0.00256041	0.00205149
Rhizobiaceae	0.00893537	0.00303896
Rhodanobacteraceae	0.00114088	0.00133268
Rhodobacteraceae	0.00791166	0.00763472
Rikenellaceae	0.00126448	0.000401344
Rubinisphaeraceae	0.00103239	0.00144489
Rubritaleaceae	0.00203456	0.00160064
Saccharimonadaceae	0.000949165	0.000900823
Sanguibacteraceae	0.00113072	0.00153129
Saprospiraceae	0.00227502	0.00283936
SC_I_84	0.0008575	0.00149575
Sphingobacteriaceae	0.0123324	0.0104931
Sphingomonadaceae	0.0526857	0.00635157
Spirosomaceae	0.00202225	0.00204344
Staphylococcaceae	0.0913416	0.0701466
Steroidobacteraceae	0.00290171	0.00256048
Streptococcaceae	0.00590947	0.0035919
Streptomycetaceae	0.000236327	0.000266958
Sumerlaeaceae	0.00164708	0.0019386
Sutterellaceae	0.00117695	0.000976257
TRA3_20	0.000327381	0.000576345
Trueperaceae	0.00135787	0.00234363
unassigned	0.086074	0.0527192
Unknown_Family	0.000303698	0.000534202
Verrucomicrobiaceae	0.00206548	0.00271126
Vicinamibacteraceae	0.0108204	0.0134673
WD2101_soil_group	0.000646874	0.000660231
Weeksellaceae	0.0258103	0.0175749
Xanthobacteraceae	0.00196472	0.00137065
Xanthomonadaceae	0.026257	0.0165583
Xiphinematobacteraceae	0.000380562	0.000538645
Back	Average	SD
Acetobacteraceae	0.000309616	0.000224163
Actinomycetaceae	0.000240374	0.000274273
Aerococcaceae	0.00443737	0.00653696
Akkermansiaceae	0.000978564	0.000774615
Alcaligenaceae	0.000674286	0.00149274
Alteromonadaceae	0.000103455	0.000231333
Anaerolineaceae	0.000751842	0.000981662
Anaerovoracaceae	0.000765114	0.000547007
Arcobacteraceae	0.00043078	0.000471996
Ardenticatenaceae	0.000896224	0.00107564
Azospirillaceae	0.000730011	0.000467705
Bacillaceae	0.000931179	0.00100378
Bacteroidales_RF16_group	8.04598e-05	8.75922e-05
Beijerinckiaceae	0.00319637	0.00109709
Blastocatellaceae	0.0132986	0.0119873
Brevibacteriaceae	0.000288168	0.000224575
Bryobacteraceae	0.000717944	0.000539355
Burkholderiaceae	0.00303669	0.00154957
Caldilineaceae	0.00153601	0.00215604
Carnobacteriaceae	0.0116912	0.0132171
Caulobacteraceae	0.00285158	0.00155411
Cellulomonadaceae	0.000547563	0.000669326
Cellvibrionaceae	0.000998479	0.00123058
Chitinophagaceae	0.014466	0.0146451
Christensenellaceae	0.00214936	0.00419941
Chthoniobacteraceae	0.00341229	0.00165368
Clostridiaceae	0.00623339	0.0113837
Comamonadaceae	0.0159059	0.0133166
Corynebacteriaceae	0.0227787	0.0226858
Cyclobacteriaceae	0.00112373	0.00200953
Defluviicoccaceae	0.00254454	0.00394951
Deinococcaceae	0.26489	0.245399
Dermabacteraceae	0.000659172	0.00136061
Dermatophilaceae	0.000275624	0.000366045
Devosiaceae	0.00129216	0.00166237
Dietziaceae	0.00161331	0.00121044
Dysgonomonadaceae	0.00118682	0.0018331
Enterobacteriaceae	0.0019139	0.00260166
Erwiniaceae	0.00303545	0.00502719
Eubacterium_coprostanoligenes_group	9.36228e-05	0.000109404
Exiguobacteraceae	0.00228432	0.00271126
Family_XI	2.10416e-05	4.70505e-05
Flavobacteriaceae	0.0027639	0.00275229
Gaiellaceae	0.000810022	0.000434906
Gemellaceae	0.00186941	0.00131919
Geodermatophilaceae	0	0
Halomonadaceae	0.000161491	0.000361106
HAW_RM37_2	0.000178977	0.000300524
Hymenobacteraceae	0.00863301	0.00793418
Hyphomicrobiaceae	0.00141513	0.00136669
Iamiaceae	0.00230609	0.00306407
Ilumatobacteraceae	0.00637912	0.00845586
Intrasporangiaceae	0.0152812	0.0239041
JG30_KF_CM45	0.00740833	0.0118402
Kineosporiaceae	0.000188081	0.00029295
Lachnospiraceae	0.000124497	0.000226661
Lactobacillaceae	0.000367728	0.000393121
Marinilabiliaceae	2.77563e-05	6.2065e-05
Marinococcaceae	5.3883e-05	8.12373e-05
Methanobacteriaceae	0.000259393	0.000495551
Methanocorpusculaceae	0.000919885	0.000466587
Methylophilaceae	7.03995e-05	0.000127917
Microbacteriaceae	0.00583076	0.00452474
Micrococcaceae	0.0581672	0.0261907
Microscillaceae	0.000720943	0.000621871
Microtrichaceae	0.000222858	0.00032079
Mitochondria	0.00163852	0.00200598
Moraxellaceae	0.110486	0.092419
Morganellaceae	8.06122e-05	0.000103016
Mycobacteriaceae	0.00032258	0.000456991
Nakamurellaceae	3.63652e-05	5.25922e-05
Neisseriaceae	0.000368409	0.000288531
Nitrosomonadaceae	0.000334742	0.000316428
Nitrososphaeraceae	0.0267613	0.0339815
Nocardiaceae	0.00109662	0.00104191
Nocardioidaceae	0.0126066	0.012774
Nodosilineaceae	0.000241624	0.000458387
Oscillospiraceae	0.000201421	0.000208588
Oxalobacteraceae	0.0111115	0.0056142
Paenibacillaceae	0.000208336	0.000175356
Pasteurellaceae	0.000521938	0.000420729
Phormidiaceae	0.00195988	0.00345259
Pirellulaceae	0.00253704	0.00334479
Planococcaceae	0.0197049	0.0145605
Prolixibacteraceae	0.000204968	0.000443395
Propionibacteriaceae	0.00754585	0.0101115
Pseudohongiellaceae	0.000546871	0.000748736
Pseudomonadaceae	0.0050598	0.00269437
Pseudonocardiaceae	0.00163198	0.00168691
Rhizobiaceae	0.00365115	0.00166552
Rhodanobacteraceae	0.0001309	0.000176816
Rhodobacteraceae	0.0138275	0.0094924
Rikenellaceae	0.000554896	0.000418852
Rubinisphaeraceae	0.000653121	0.000903059
Rubritaleaceae	0.000856147	0.000889695
Saccharimonadaceae	0.000682364	0.001147
Sanguibacteraceae	0.000139444	0.000260394
Saprospiraceae	0.00123909	0.00143344
SC_I_84	0.000526901	0.000800903
Sphingobacteriaceae	0.0046997	0.00204534
Sphingomonadaceae	0.0271119	0.0139734
Spirosomaceae	0.000426933	0.000383491
Staphylococcaceae	0.0830877	0.132267
Steroidobacteraceae	0.00198414	0.00144029
Streptococcaceae	0.000972019	0.000595134
Streptomycetaceae	0.000164672	0.000208144
Sumerlaeaceae	0.00115438	0.00122367
Sutterellaceae	0.00103846	0.000747175
TRA3_20	0.000301523	0.000280768
Trueperaceae	0.0006276	0.00101026
unassigned	0.0327887	0.0134119
Unknown_Family	0.000269184	0.000343663
Verrucomicrobiaceae	0.00182917	0.00208952
Vicinamibacteraceae	0.00639377	0.00642988
WD2101_soil_group	0.000296624	0.000303537
Weeksellaceae	0.0829159	0.0992812
Xanthobacteraceae	0.000874107	0.000182381
Xanthomonadaceae	0.0156654	0.016215
Xiphinematobacteraceae	0.000397199	0.000629393
Abdomen	Average	SD
Acetobacteraceae	0.000374578	0.000444365
Actinomycetaceae	0.000518596	0.000754918
Aerococcaceae	0.0201048	0.0252168
Akkermansiaceae	0.00487954	0.00788151
Alcaligenaceae	0.012494	0.0275158
Alteromonadaceae	0.000672641	0.000956137
Anaerolineaceae	0.00068968	0.00133961
Anaerovoracaceae	0.00529344	0.00579675
Arcobacteraceae	0.00552114	0.00558657
Ardenticatenaceae	0.000920275	0.00155635
Azospirillaceae	0.000428217	0.000390376
Bacillaceae	0.000548227	0.000296716
Bacteroidales_RF16_group	0.00139729	0.00230489
Beijerinckiaceae	0.0109109	0.00828929
Blastocatellaceae	0.0181339	0.0290037
Brevibacteriaceae	0.000753909	0.000208241
Bryobacteraceae	0.000134642	0.000202573
Burkholderiaceae	0.00531726	0.00404479
Caldilineaceae	0.0033493	0.0050673
Carnobacteriaceae	0.0291887	0.0256432
Caulobacteraceae	0.00351828	0.00129252
Cellulomonadaceae	0.000884805	0.000540189
Cellvibrionaceae	0.00218079	0.00153467
Chitinophagaceae	0.00894104	0.00846298
Christensenellaceae	0.00341425	0.00268233
Chthoniobacteraceae	0.00295231	0.00139608
Clostridiaceae	0.00553942	0.00486479
Comamonadaceae	0.0169553	0.00705742
Corynebacteriaceae	0.100497	0.0816423
Cyclobacteriaceae	0.000775088	0.00100959
Defluviicoccaceae	0.00183811	0.00314657
Deinococcaceae	0.0252656	0.0233933
Dermabacteraceae	0.00134469	0.00162545
Dermatophilaceae	0.000389056	0.000556282
Devosiaceae	0.00165081	0.00127078
Dietziaceae	0.00485119	0.00215694
Dysgonomonadaceae	0.00383822	0.00253357
Enterobacteriaceae	0.00370653	0.0020891
Erwiniaceae	0.0176863	0.00917424
Eubacterium_coprostanoligenes_group	0.000824841	0.0012525
Exiguobacteraceae	0.00241468	0.00204229
Family_XI	0.000591966	0.000837667
Flavobacteriaceae	0.00586296	0.00480578
Gaiellaceae	0.00075155	0.000340321
Gemellaceae	0.0194675	0.0105946
Geodermatophilaceae	0.00028748	0.000267428
Halomonadaceae	0.00154043	0.00273855
HAW_RM37_2	0.00217279	0.00291899
Hymenobacteraceae	0.00971316	0.00636872
Hyphomicrobiaceae	0.00202333	0.00288248
Iamiaceae	0.00271963	0.00378606
Ilumatobacteraceae	0.00711358	0.00916594
Intrasporangiaceae	0.0191614	0.0116457
JG30_KF_CM45	0.00699476	0.0111087
Kineosporiaceae	0.000777492	0.00057899
Lachnospiraceae	0.000539549	0.000597688
Lactobacillaceae	0.00205425	0.00187701
Marinilabiliaceae	0.00129384	0.00154284
Marinococcaceae	0.000375524	0.000839697
Methanobacteriaceae	0.000241606	0.000363519
Methanocorpusculaceae	0.0147586	0.0149033
Methylophilaceae	0.000871528	0.00100423
Microbacteriaceae	0.0131943	0.00477031
Micrococcaceae	0.0298697	0.00906604
Microscillaceae	0.000387507	0.000751546
Microtrichaceae	0.000414093	0.000272887
Mitochondria	0.00333226	0.00197071
Moraxellaceae	0.0530105	0.0289528
Morganellaceae	0.00117043	0.00218728
Mycobacteriaceae	0.000691076	0.000560452
Nakamurellaceae	0.00083679	0.00108232
Neisseriaceae	0.0451476	0.0857588
Nitrosomonadaceae	0	0
Nitrososphaeraceae	0.0201596	0.0244426
Nocardiaceae	0.0124219	0.0136517
Nocardioidaceae	0.0156664	0.00854736
Nodosilineaceae	0.000332423	0.000475506
Oscillospiraceae	0.00200789	0.00283074
Oxalobacteraceae	0.0109207	0.00569669
Paenibacillaceae	0.00155618	0.00234353
Pasteurellaceae	0.0150389	0.0222203
Phormidiaceae	0.00328264	0.00478509
Pirellulaceae	0.00401874	0.00682289
Planococcaceae	0.0193272	0.00608571
Prolixibacteraceae	0.000118416	0.000168396
Propionibacteriaceae	0.010166	0.00569709
Pseudohongiellaceae	0.000243358	0.000369846
Pseudomonadaceae	0.0200047	0.010304
Pseudonocardiaceae	0.0018597	0.00196284
Rhizobiaceae	0.0117227	0.00708998
Rhodanobacteraceae	0.00277628	0.00390025
Rhodobacteraceae	0.00555078	0.00294728
Rikenellaceae	0.00291342	0.00233116
Rubinisphaeraceae	0.000824866	0.000758385
Rubritaleaceae	0.00087239	0.000955812
Saccharimonadaceae	0.00203474	0.0022735
Sanguibacteraceae	0.000439511	0.000537347
Saprospiraceae	0.0025048	0.00209024
SC_I_84	0.000526138	0.00105194
Sphingobacteriaceae	0.011633	0.00823353
Sphingomonadaceae	0.0355323	0.0107128
Spirosomaceae	0.00166209	0.00148418
Staphylococcaceae	0.0368929	0.0300979
Steroidobacteraceae	0.00222583	0.00174985
Streptococcaceae	0.029846	0.0357326
Streptomycetaceae	0.000253533	0.00040698
Sumerlaeaceae	0.00152201	0.00267303
Sutterellaceae	0.000433303	0.000409851
TRA3_20	0.000219567	0.000387808
Trueperaceae	0.00269703	0.00399272
unassigned	0.0785852	0.0393933
Unknown_Family	0.000491502	0.00051493
Verrucomicrobiaceae	0.00157904	0.00188998
Vicinamibacteraceae	0.00724923	0.0109257
WD2101_soil_group	0.000489319	0.000638447
Weeksellaceae	0.0178006	0.00788444
Xanthobacteraceae	0.000716698	0.00041098
Xanthomonadaceae	0.0242331	0.0132795
Xiphinematobacteraceae	0.00018127	0.000257704
Pastern	Average	SD
Acetobacteraceae	0.000144945	0.000273533
Actinomycetaceae	0.00101782	0.000802042
Aerococcaceae	0.0250079	0.0343272
Akkermansiaceae	0.00277871	0.00226851
Alcaligenaceae	0.00793444	0.0173241
Alteromonadaceae	0.000190889	0.000289412
Anaerolineaceae	0.00153705	0.00165464
Anaerovoracaceae	0.00396016	0.00218631
Arcobacteraceae	0.00321679	0.00383724
Ardenticatenaceae	0.00104507	0.000910654
Azospirillaceae	0.000512929	0.000303072
Bacillaceae	0.00240451	0.00214686
Bacteroidales_RF16_group	0.000717164	0.000579697
Beijerinckiaceae	0.00541462	0.00375604
Blastocatellaceae	0.0268765	0.0366405
Brevibacteriaceae	0.00218148	0.00221984
Bryobacteraceae	0.000797523	0.000514663
Burkholderiaceae	0.00372645	0.0018308
Caldilineaceae	0.00273096	0.00482926
Carnobacteriaceae	0.0373894	0.0245297
Caulobacteraceae	0.00388164	0.00191237
Cellulomonadaceae	0.000834643	0.000482083
Cellvibrionaceae	0.00190756	0.000931557
Chitinophagaceae	0.014234	0.0104737
Christensenellaceae	0.00262176	0.00226234
Chthoniobacteraceae	0.0101224	0.00857402
Clostridiaceae	0.00648644	0.00646815
Comamonadaceae	0.0195932	0.00928543
Corynebacteriaceae	0.0994311	0.063929
Cyclobacteriaceae	0.000789739	0.00104935
Defluviicoccaceae	0.000820308	0.00109529
Deinococcaceae	0.0057071	0.00698436
Dermabacteraceae	0.00164411	0.00185329
Dermatophilaceae	0.000264299	0.000415704
Devosiaceae	0.00181016	0.00146988
Dietziaceae	0.00369878	0.00114156
Dysgonomonadaceae	0.00427338	0.00362582
Enterobacteriaceae	0.00316328	0.0021571
Erwiniaceae	0.0174898	0.0112719
Eubacterium_coprostanoligenes_group	0.000544833	0.000497923
Exiguobacteraceae	0.00498164	0.00429595
Family_XI	0.00100111	0.00137915
Flavobacteriaceae	0.00644771	0.00279485
Gaiellaceae	0.00101753	0.000623435
Gemellaceae	0.0392638	0.0479356
Geodermatophilaceae	0.000363744	0.000415067
Halomonadaceae	0.000603941	0.00118922
HAW_RM37_2	0.0011934	0.00142935
Hymenobacteraceae	0.00932989	0.00953908
Hyphomicrobiaceae	0.00308274	0.00358617
Iamiaceae	0.00237836	0.00327627
Ilumatobacteraceae	0.0076343	0.00966482
Intrasporangiaceae	0.0161666	0.0107095
JG30_KF_CM45	0.00653738	0.00850479
Kineosporiaceae	0.00039736	0.000245999
Lachnospiraceae	0.00056259	0.000624065
Lactobacillaceae	0.00182286	0.00177011
Marinilabiliaceae	0.000810512	0.000754504
Marinococcaceae	0.000189658	0.000312377
Methanobacteriaceae	0.000509903	0.000578043
Methanocorpusculaceae	0.0130756	0.0197316
Methylophilaceae	0.00128545	0.00137391
Microbacteriaceae	0.00983294	0.00332732
Micrococcaceae	0.0239214	0.0103423
Microscillaceae	0.000965642	0.00129855
Microtrichaceae	0.000424116	0.000477525
Mitochondria	0.00689703	0.00384878
Moraxellaceae	0.0625512	0.0398256
Morganellaceae	0.000452599	0.000500382
Mycobacteriaceae	0.000987388	0.000841818
Nakamurellaceae	0.000766144	0.00129324
Neisseriaceae	0.0249803	0.0307648
Nitrosomonadaceae	0.000399629	0.000482166
Nitrososphaeraceae	0.0223347	0.0178978
Nocardiaceae	0.00599505	0.00713403
Nocardioidaceae	0.0136518	0.00567726
Nodosilineaceae	0.000388906	0.000589864
Oscillospiraceae	0.00135207	0.00167945
Oxalobacteraceae	0.0138296	0.00775638
Paenibacillaceae	0.00184504	0.00179802
Pasteurellaceae	0.0150305	0.0198558
Phormidiaceae	0.00269459	0.0036254
Pirellulaceae	0.00606638	0.00878171
Planococcaceae	0.0213809	0.00282619
Prolixibacteraceae	0.000676148	0.000629253
Propionibacteriaceae	0.00710112	0.00564718
Pseudohongiellaceae	0.000429713	0.000709395
Pseudomonadaceae	0.0237565	0.0137193
Pseudonocardiaceae	0.00183988	0.00162354
Rhizobiaceae	0.00981516	0.00596706
Rhodanobacteraceae	0.00112065	0.00150151
Rhodobacteraceae	0.00529911	0.00322347
Rikenellaceae	0.00441103	0.00464404
Rubinisphaeraceae	0.000834968	0.00128812
Rubritaleaceae	0.00252211	0.00182652
Saccharimonadaceae	0.00174307	0.00112294
Sanguibacteraceae	0.000252041	0.000362521
Saprospiraceae	0.00267072	0.00323808
SC_I_84	0.000797515	0.00122415
Sphingobacteriaceae	0.0105017	0.00641834
Sphingomonadaceae	0.0353414	0.0107846
Spirosomaceae	0.00127869	0.00106654
Staphylococcaceae	0.0629212	0.0863943
Steroidobacteraceae	0.00254265	0.0022415
Streptococcaceae	0.0198272	0.028668
Streptomycetaceae	0.000238858	0.000316895
Sumerlaeaceae	0.00193082	0.0020457
Sutterellaceae	0.000842797	0.000377968
TRA3_20	0.000239416	0.000490309
Trueperaceae	0.00227642	0.00291113
unassigned	0.0578431	0.0219667
Unknown_Family	0.000623646	0.000629918
Verrucomicrobiaceae	0.00232354	0.00246528
Vicinamibacteraceae	0.00989545	0.0125492
WD2101_soil_group	0.000537477	0.000527753
Weeksellaceae	0.0210386	0.00749846
Xanthobacteraceae	0.00209304	0.00168287
Xanthomonadaceae	0.0196684	0.00942595
Xiphinematobacteraceae	0.000458125	0.000776868
All samples	Average	SD
Acetobacteraceae	0.000946752	0.00326224
Actinomycetaceae	0.000600689	0.000665964
Aerococcaceae	0.0150535	0.0219605
Akkermansiaceae	0.00218036	0.00399772
Alcaligenaceae	0.00613898	0.0163964
Alteromonadaceae	0.000478491	0.000771773
Anaerolineaceae	0.000927029	0.00136062
Anaerovoracaceae	0.00298967	0.00349008
Arcobacteraceae	0.00214821	0.00364144
Ardenticatenaceae	0.0010559	0.00137444
Azospirillaceae	0.00150778	0.00478193
Bacillaceae	0.00322854	0.00743738
Bacteroidales_RF16_group	0.000569604	0.00120952
Beijerinckiaceae	0.0085011	0.00760308
Blastocatellaceae	0.0200039	0.0276154
Brevibacteriaceae	0.00164369	0.00175356
Bryobacteraceae	0.000541467	0.000502454
Burkholderiaceae	0.00412183	0.00313389
Caldilineaceae	0.00243645	0.00400581
Carnobacteriaceae	0.0272797	0.0239451
Caulobacteraceae	0.00429887	0.00252027
Cellulomonadaceae	0.000711719	0.00064717
Cellvibrionaceae	0.00152682	0.00135252
Chitinophagaceae	0.0133823	0.013326
Christensenellaceae	0.00235433	0.00298574
Chthoniobacteraceae	0.00510246	0.00488012
Clostridiaceae	0.00628094	0.00759532
Comamonadaceae	0.0178857	0.00995342
Corynebacteriaceae	0.0739875	0.0646758
Cyclobacteriaceae	0.000910981	0.00148138
Defluviicoccaceae	0.00194227	0.00410402
Deinococcaceae	0.0705914	0.148825
Dermabacteraceae	0.00129311	0.00160062
Dermatophilaceae	0.000312912	0.0004992
Devosiaceae	0.00163374	0.001744
Dietziaceae	0.0041092	0.00319407
Dysgonomonadaceae	0.00248833	0.00265402
Enterobacteriaceae	0.00329266	0.00284752
Erwiniaceae	0.0161587	0.0166273
Eubacterium_coprostanoligenes_group	0.000396794	0.000707023
Exiguobacteraceae	0.00365356	0.00359057
Family_XI	0.000523438	0.000867184
Flavobacteriaceae	0.00468131	0.00362869
Gaiellaceae	0.000931671	0.000575814
Gemellaceae	0.0165366	0.0256537
Geodermatophilaceae	0.000440428	0.000753645
Halomonadaceae	0.000742206	0.00159518
HAW_RM37_2	0.000800376	0.00166814
Hymenobacteraceae	0.0104525	0.00844961
Hyphomicrobiaceae	0.00220703	0.00299525
Iamiaceae	0.00247845	0.00330879
Ilumatobacteraceae	0.00748573	0.0101685
Intrasporangiaceae	0.0183309	0.0175614
JG30_KF_CM45	0.00609982	0.00994097
Kineosporiaceae	0.000543297	0.000508747
Lachnospiraceae	0.00035674	0.000501072
Lactobacillaceae	0.00122258	0.00142278
Marinilabiliaceae	0.000675619	0.00116961
Marinococcaceae	0.000326767	0.000569914
Methanobacteriaceae	0.000449932	0.000535858
Methanocorpusculaceae	0.007628	0.0125493
Methylophilaceae	0.000531173	0.000923192
Microbacteriaceae	0.012336	0.00728184
Micrococcaceae	0.0370912	0.0201325
Microscillaceae	0.000808703	0.00149859
Microtrichaceae	0.000329094	0.000385389
Mitochondria	0.00562287	0.00471646
Moraxellaceae	0.0637001	0.0553046
Morganellaceae	0.00120384	0.00290068
Mycobacteriaceae	0.000656773	0.000635956
Nakamurellaceae	0.000642206	0.00126659
Neisseriaceae	0.0158337	0.044218
Nitrosomonadaceae	0.000377992	0.000600529
Nitrososphaeraceae	0.0212122	0.0249997
Nocardiaceae	0.00753157	0.00993409
Nocardioidaceae	0.0169988	0.0106845
Nodosilineaceae	0.000303155	0.00051884
Oscillospiraceae	0.000916537	0.00168048
Oxalobacteraceae	0.018224	0.0155859
Paenibacillaceae	0.00164208	0.00238741
Pasteurellaceae	0.0147106	0.0369875
Phormidiaceae	0.00286762	0.00456318
Pirellulaceae	0.00424902	0.00685502
Planococcaceae	0.0229345	0.0106611
Prolixibacteraceae	0.000326394	0.000474914
Propionibacteriaceae	0.00946432	0.00775765
Pseudohongiellaceae	0.000496776	0.000922186
Pseudomonadaceae	0.0193921	0.014061
Pseudonocardiaceae	0.00232683	0.00310338
Rhizobiaceae	0.00887474	0.0055781
Rhodanobacteraceae	0.0012538	0.0022351
Rhodobacteraceae	0.00953602	0.0119791
Rikenellaceae	0.00260877	0.00319842
Rubinisphaeraceae	0.000722032	0.00105061
Rubritaleaceae	0.00143638	0.00145208
Saccharimonadaceae	0.00132589	0.0014425
Sanguibacteraceae	0.000598678	0.00107188
Saprospiraceae	0.00194062	0.002396
SC_I_84	0.000625195	0.00109933
Sphingobacteriaceae	0.00985177	0.00741614
Sphingomonadaceae	0.038638	0.0140749
Spirosomaceae	0.00127048	0.00138626
Staphylococcaceae	0.0695109	0.0828776
Steroidobacteraceae	0.00222808	0.00202308
Streptococcaceae	0.0126093	0.0231803
Streptomycetaceae	0.00028519	0.000386876
Sumerlaeaceae	0.00147092	0.00191647
Sutterellaceae	0.000779099	0.000692698
TRA3_20	0.000263355	0.000430334
Trueperaceae	0.00162034	0.00269553
unassigned	0.0649166	0.0386339
Unknown_Family	0.000425918	0.00058977
Verrucomicrobiaceae	0.00183901	0.0021532
Vicinamibacteraceae	0.00787641	0.0106991
WD2101_soil_group	0.000463776	0.000553167
Weeksellaceae	0.0339096	0.051783
Xanthobacteraceae	0.0013338	0.00120552
Xanthomonadaceae	0.0211701	0.013975
Xiphinematobacteraceae	0.000303783	0.000543306

## Sheet: Genera
Muzzle	Average	SD
Acidibacter	0.000437995	0.000761133
Acinetobacter	0.0349646	0.0304514
Actinobacillus	0.00308006	0.00250245
Adhaeribacter	0.0008355	0.000721698
Aerococcus	0.00415322	0.00467821
Aeromicrobium	0.00181279	0.00117496
Agrococcus	0.000976675	0.000348554
Agromyces	0.000151027	0.000215651
Akkermansia	0.00119027	0.000605776
Algoriphagus	0.000611285	0.00073107
Aliicoccus	0.000789041	0.000833235
Alishewanella	0.000839098	0.000797197
Alkalibacterium	0.000764456	0.000570814
Alkaliflexus	0.0011531	0.00157317
Allorhizobium_Neorhizobium_Pararhizobium_Rhizobium	0.0015938	0.00128243
Altererythrobacter	0.00112366	0.00105935
Alysiella	0.00313313	0.00294712
Amaricoccus	0.000423832	0.000765286
Aminobacter	0.000339918	0.000400414
Anaerolinea	0.000224286	0.000376606
Antarcticibacterium	0.000472859	0.000766914
Aquabacterium	0.000305784	0.000385747
Aquamicrobium	0.000819419	0.000800128
Arcobacter	0.000739686	0.00064481
Arcticibacter	0.000262523	0.000306992
Arenimonas	0.000864581	0.000946681
Aridibacter	0.000337979	0.00026003
Arthrobacter	0.00074937	0.000788731
Atopostipes	0.0243478	0.0206719
Aureimonas	0.000771135	0.000603447
Bacillus	0.00494083	0.00663654
BIyi10	0.000252517	0.000408792
Blastocatella	0.00339653	0.00666507
Bosea	0.000448996	0.000452658
Brachybacterium	0.00132837	0.00138604
Bradyrhizobium	0.00101694	0.000825699
Brevibacterium	0.00331458	0.00162871
Brevundimonas	0.00582411	0.00383149
Bryobacter	0.000452053	0.000406654
Buchnera	0.000680064	0.00105057
Caenimonas	0.000141799	0.000208594
Candidatus_Nitrocosmicus	0.0054466	0.00276177
Candidatus_Udaeobacter	0.00257046	0.000959428
Candidatus_Xiphinematobacter	0.000101819	0.000159597
Carnobacterium	0.00188563	0.00115044
Caryophanon	0.000157891	0.000240538
Cellvibrio	0.000404414	0.000419432
Chishuiella	0.00165625	0.00161774
Christensenellaceae_R_7_group	0.00146718	0.001241
Chryseobacterium	0.020272	0.00831313
Chryseomicrobium	0.000822657	0.000836799
Chthoniobacter	0.000822005	0.000972011
Citricoccus	0.00132611	0.00122747
Clavibacter	0.00202445	0.00146707
Cnuella	0.000365286	0.000476444
Comamonas	0.00158093	0.000965775
Corynebacterium	0.10257	0.0578741
Curtobacterium	0.003	0.00316342
Cutibacterium	0.00239346	0.000564401
Defluviicoccus	0.000244269	0.000512275
Deinococcus	0.0189029	0.0125903
Desemzia	0.000888658	0.000690022
Devosia	0.00119322	0.000986308
Dietzia	0.00604942	0.00446292
Duganella	0.00331185	0.00155563
Dyadobacter	0.000962189	0.000648715
Edaphobaculum	0.000572008	0.000714972
Eikenella	0.00190937	0.00148588
Ellin6055	0.000178842	0.000213207
Enhydrobacter	0.00715627	0.0037059
Enteractinococcus	0.000171784	0.000278535
Erwinia	0.00525875	0.00512966
Exiguobacterium	0.00365418	0.00326136
Facklamia	0.00446458	0.00502324
Family_XIII_AD3011_group	0.0010513	0.000698455
Fermentimonas	0.0016166	0.0013069
Ferruginibacter	0.00391521	0.00262377
Flaviflexus	0.000887526	0.000615919
Flavisolibacter	0.000130254	0.000134856
Flavobacterium	0.00344198	0.00311808
Frondihabitans	0.00358747	0.00164189
Gaiella	0.000832338	0.000464956
Galbitalea	0.000356079	0.0005505
Garicola	0.000488324	0.000590625
Gemella	0.0112587	0.00183176
Glutamicibacter	0.00954717	0.0106715
Gulosibacter	0.00016197	0.000221661
Halomonas	0.00119868	0.00144912
Hydrogenophaga	0.00141399	0.00158536
Hymenobacter	0.0103941	0.00753978
Hyphomicrobium	0.000434094	0.000274232
Iamia	0.00276893	0.00351133
Ignavigranum	0.00800875	0.010531
Ilumatobacter	0.00230817	0.00293747
IMCC26207	0.000271822	0.00037432
Intrasporangium	0.000623862	0.000625273
Jeotgalibaca	0.00319373	0.0018358
Jeotgalicoccus	0.0128531	0.0133713
JGI_0001001_H03	0.0015607	0.00271529
Kineococcus	0.000644015	0.000525085
Kingella	0.0013582	0.00178039
Klebsiella	0.00483838	0.00403822
Klenkia	0.000845928	0.00112236
Knoellia	0.00541987	0.00182965
Kocuria	0.00408064	0.00339189
Kurthia	0.0012936	0.00147725
Lachnospiraceae_AC2044_group	0.000422381	0.000484431
Lautropia	0.00318621	0.00423055
Limnohabitans	0.00152806	0.000964794
Luteibacter	0.000282834	0.000225391
Luteimonas	0.00250894	0.00334374
Luteitalea	0.00302851	0.00471762
Luteococcus	0.00381884	0.00350334
Luteolibacter	0.000892705	0.000670259
Lysinibacillus	0.00188171	0.00160747
Lysobacter	0.000970656	0.00075842
Macrococcus	0.0284263	0.0157901
Marmoricola	0.00219899	0.00103846
Massilia	0.0188866	0.00932847
Mesorhizobium	0.000564058	0.00088349
Methanobrevibacter	0.000680795	0.000572378
Methanocorpusculum	0.00698073	0.00456059
Methylobacterium_Methylorubrum	0.0097726	0.00719878
Microbacterium	0.000357101	0.000511436
Micrococcus	0.00580061	0.00385784
Microvirga	0.000702662	0.000494137
Mogibacterium	0.00254906	0.00216399
Moraxella	0.00306738	0.00267128
Mycobacterium	0.000471286	0.00053868
Nakamurella	0.000261332	0.000259384
Neisseria	0.000324445	0.000371353
Neorhizobium	0.00584082	0.00416214
Niastella	0.000275986	0.000223643
Nicoletella	0.0346353	0.0712803
Nitrosospira	0.000240911	0.000351304
Nocardioides	0.0108902	0.00427988
Nodosilinea_PCC_7104	0.000110517	0.000187763
Noviherbaspirillum	0.00562101	0.0117506
Novosphingobium	0.00054473	0.000374037
Oceanobacillus	0.00075386	0.000926082
Oerskovia	0.000501191	0.000554514
OLB13	0.000896889	0.00101538
OLB17	0.00123715	0.000709255
OLB8	0.000313465	0.00041196
Oligella	0.00860943	0.0132462
Ornithinibacter	0.00160061	0.00111308
Ornithinicoccus	0.00245472	0.001723
Ornithinimicrobium	0.00281871	0.00123597
Paenibacillus	0.00275444	0.0030194
Paeniglutamicibacter	0.0028919	0.00140999
Paenisporosarcina	0.00113003	0.000408038
Pantoea	0.00555141	0.0124133
Paracoccus	0.0128391	0.0218694
Parasegetibacter	0.000284495	0.000403383
Pasteurella	0.00211448	0.00299004
Pedobacter	0.00821369	0.0030024
Pedomicrobium	0.00104442	0.00175392
Pir4_lineage	0.00185449	0.0025942
Piscinibacter	0.000455182	0.000419265
Planococcus	0.0175367	0.011633
Planomicrobium	0.00356884	0.00189863
Polaromonas	0.00234444	0.000923411
Propioniciclava	0.00178354	0.0014297
Propionicimonas	0.000167929	0.000252428
Proteiniclasticum	0.00321779	0.00160189
Pseudaminobacter	0.000298582	0.000522283
Pseudarthrobacter	0.00368585	0.00122078
Pseudoclavibacter	0.000353214	0.000499822
Pseudomonas	0.0333032	0.0128596
Pseudonocardia	0.000322275	0.000463231
Pseudorhodoferax	0.000342174	0.000312852
Pseudoxanthomonas	0.000599313	0.00071591
Psychrobacter	0.000901929	0.000985214
Qipengyuania	0.00126357	0.00135028
Raineyella	0.000768106	0.000243051
Ramlibacter	0.00166176	0.000829611
Rathayibacter	0.00164458	0.00146727
Rhizobacter	0.000633132	0.000466508
Rhodanobacter	0.000815633	0.00123957
Rhodococcus	0.00470325	0.00385016
Rikenellaceae_RC9_gut_group	0.00299593	0.0028862
Roseimaritima	0.00143667	0.00157389
Roseomonas	0.00330042	0.00670872
Rothia	0.000865358	0.000691809
Saccharopolyspora	0.00342	0.00573514
Salinicoccus	0.00369758	0.0042521
Sanguibacter_Flavimobilis	0.0010304	0.0014412
Sarcina	0.000714175	0.000339918
Serinicoccus	0.000280831	0.000308011
SH_PL14	0.000263607	0.000216977
Simplicispira	0.000172161	0.000214481
Sinobaca	0.000721546	0.000673979
Skermanella	0.00493831	0.00991834
Solibacillus	0.00180458	0.000987432
SP3_e08	0.000896526	0.000809525
Sphingobacterium	0.0015947	0.00152889
Sphingomonas	0.0386436	0.0130331
Sphingopyxis	0.00040989	0.000598239
Sphingorhabdus	0.000266749	0.000307882
Sporosarcina	0.000391506	0.000564701
Staphylococcus	0.0274467	0.0255086
Stenotrophobacter	0.00360829	0.00591584
Stenotrophomonas	0.0036297	0.00173636
Steroidobacter	0.000561131	0.000340502
Streptococcus	0.00648271	0.0027909
Streptomyces	0.000530984	0.000533987
Subtercola	0.00084387	0.000834722
Sumerlaea	0.00109434	0.00112625
Tabrizicola	0.00082691	0.000903562
Terrimonas	0.000735964	0.00119129
Tessaracoccus	0.0013294	0.000404639
Tetrasphaera	0.000197795	0.000310273
Thermomonas	0.00350125	0.0011348
Tissierella	0.000828995	0.000645881
TM7a	0.000379536	0.000491047
TM7x	0.000838522	0.00082397
Trichococcus	0.00329539	0.00100332
Truepera	0.00113475	0.00157355
Tychonema_CCAP_1459_11B	0.00118511	0.000943415
UBA6140	0.000252736	0.0004403
UCG_002	0.000873342	0.000863071
unassigned	0.145017	0.0347087
UTBCD1	0.00201308	0.00257345
Variovorax	0.000335744	0.000619229
Weissella	0.00104557	0.00102511
Williamsia	0.00341574	0.00412001
Xanthomonas	0.00643194	0.00937601
Xylophilus	0.000682681	0.000503509
Yaniella	0.00133962	0.00133392
Youngiibacter	0.00170001	0.000960729
Neck	Average	SD
Acidibacter	0.000302033	0.000531681
Acinetobacter	0.0263519	0.0144254
Actinobacillus	0.00193293	0.00161274
Adhaeribacter	0.00135152	0.00117858
Aerococcus	0.000915449	0.00092393
Aeromicrobium	0.00433848	0.00554053
Agrococcus	0.00138158	0.00147112
Agromyces	0.00044383	0.000541552
Akkermansia	0.00106883	0.000618893
Algoriphagus	0.00124186	0.00197937
Aliicoccus	0.000128489	0.000187595
Alishewanella	0.000580114	0.00093201
Alkalibacterium	0.000259754	0.000482104
Alkaliflexus	8.94664e-05	8.39682e-05
Allorhizobium_Neorhizobium_Pararhizobium_Rhizobium	0.00121158	0.00128711
Altererythrobacter	0.00195769	0.00311458
Alysiella	0.000289394	0.000321318
Amaricoccus	0.000443173	0.000520543
Aminobacter	0.000404305	0.000393691
Anaerolinea	0.000590229	0.000691881
Antarcticibacterium	0.000551637	0.000884047
Aquabacterium	0.000563351	0.000681405
Aquamicrobium	0.000601778	0.000533459
Arcobacter	0.000830609	0.000737063
Arcticibacter	0.000775046	0.000678336
Arenimonas	0.00133769	0.0010759
Aridibacter	0.000768304	0.000482302
Arthrobacter	0.000734417	0.000957118
Atopostipes	0.00786668	0.00973621
Aureimonas	0.000478793	0.000467844
Bacillus	0.00639603	0.0135765
BIyi10	0.00100421	0.00156976
Blastocatella	0.000229371	0.000295248
Bosea	0.000441133	0.000557408
Brachybacterium	0.00147955	0.0015301
Bradyrhizobium	0.00196186	0.00137195
Brevibacterium	0.00167799	0.00140876
Brevundimonas	0.00539659	0.00169324
Bryobacter	0.000601103	0.000470816
Buchnera	0.00363318	0.00528152
Caenimonas	0.000761689	0.000444783
Candidatus_Nitrocosmicus	0.009066	0.0101905
Candidatus_Udaeobacter	0.00372908	0.00239267
Candidatus_Xiphinematobacter	0.000380986	0.000539221
Carnobacterium	0.00198147	0.00174096
Caryophanon	0.000464282	0.000627637
Cellvibrio	0.00142845	0.0016594
Chishuiella	0.000927573	0.000460273
Christensenellaceae_R_7_group	0.00209623	0.00328539
Chryseobacterium	0.0247684	0.017536
Chryseomicrobium	0.000652376	0.00105885
Chthoniobacter	0.0018837	0.00150291
Citricoccus	0.00241438	0.00182865
Clavibacter	0.00254446	0.00234797
Cnuella	0.00053903	0.000497502
Comamonas	0.0013398	0.000825955
Corynebacterium	0.0444224	0.0250186
Curtobacterium	0.00253177	0.00195428
Cutibacterium	0.00116211	0.000496308
Defluviicoccus	0.00424012	0.00684802
Deinococcus	0.0381136	0.0450117
Desemzia	0.000759274	0.000644074
Devosia	0.00220553	0.00263087
Dietzia	0.00431882	0.00359987
Duganella	0.00386952	0.0021995
Dyadobacter	0.00202063	0.00204246
Edaphobaculum	0.00116982	0.00140931
Eikenella	0.000731226	0.000727423
Ellin6055	0.000362711	0.000398112
Enhydrobacter	0.0146258	0.0148734
Enteractinococcus	0.000136363	0.000140318
Erwinia	0.00158144	0.00212147
Exiguobacterium	0.0049304	0.00413006
Facklamia	0.00296236	0.00241273
Family_XIII_AD3011_group	0.000412437	0.000270894
Fermentimonas	0.00151334	0.00146517
Ferruginibacter	0.0108333	0.00797647
Flaviflexus	0.000337907	0.000296038
Flavisolibacter	0.000563788	0.000498173
Flavobacterium	0.00383166	0.00304007
Frondihabitans	0.00452391	0.00453213
Gaiella	0.00124007	0.00075645
Galbitalea	0.000552587	0.000601595
Garicola	0.000166844	0.000170609
Gemella	0.0108023	0.00865003
Glutamicibacter	0.00531239	0.00374634
Gulosibacter	0.00025566	0.000361558
Halomonas	0.000203129	0.000272684
Hydrogenophaga	0.00385253	0.00673403
Hymenobacter	0.0119987	0.00853132
Hyphomicrobium	0.000878004	0.000566646
Iamia	0.00401284	0.0045798
Ignavigranum	0.00135327	0.00175534
Ilumatobacter	0.00307553	0.00373556
IMCC26207	0.000308733	0.000401401
Intrasporangium	0.00255497	0.00264768
Jeotgalibaca	0.00271771	0.00116898
Jeotgalicoccus	0.00442069	0.00325684
JGI_0001001_H03	0.0021698	0.00362493
Kineococcus	0.000708757	0.000544113
Kingella	0.000134715	0.000155368
Klebsiella	0.00283116	0.00192812
Klenkia	0.000704083	0.000936277
Knoellia	0.00870574	0.00986346
Kocuria	0.00212042	0.00174466
Kurthia	0.000954419	0.00135163
Lachnospiraceae_AC2044_group	0.000132737	0.000195089
Lautropia	0.0053108	0.00191542
Limnohabitans	0.0020418	0.000983723
Luteibacter	0.000274072	0.000266902
Luteimonas	0.00419714	0.00404645
Luteitalea	0.00593968	0.00807049
Luteococcus	0.00405421	0.00354307
Luteolibacter	0.00202713	0.00159223
Lysinibacillus	0.000287182	0.000264932
Lysobacter	0.00210586	0.00219597
Macrococcus	0.0805339	0.070887
Marmoricola	0.00351256	0.00329487
Massilia	0.0207675	0.0170614
Mesorhizobium	0.000805502	0.00130559
Methanobrevibacter	0.00055322	0.000492067
Methanocorpusculum	0.00237989	0.00116603
Methylobacterium_Methylorubrum	0.0102285	0.0100679
Microbacterium	0.000982874	0.00115411
Micrococcus	0.0172289	0.019957
Microvirga	0.00136928	0.00131269
Mogibacterium	0.000909159	0.000635113
Moraxella	0.00370346	0.00357943
Mycobacterium	0.000807813	0.000465713
Nakamurella	0.00130957	0.00202381
Neisseria	0.000774948	0.00106834
Neorhizobium	0.00492905	0.00377907
Niastella	0.000432606	0.000592288
Nicoletella	0.000305789	0.000444063
Nitrosospira	0.000912149	0.000945527
Nocardioides	0.0181221	0.0108329
Nodosilinea_PCC_7104	0.000443019	0.000678042
Noviherbaspirillum	0.0013414	0.00118288
Novosphingobium	0.00109287	0.000757514
Oceanobacillus	0.000169611	0.000192805
Oerskovia	0.000787072	0.000826057
OLB13	0.000705837	0.000769352
OLB17	0.00258479	0.00178054
OLB8	0.000177581	0.000148861
Oligella	0.00095685	0.00141525
Ornithinibacter	0.00353998	0.00572649
Ornithinicoccus	0.00197603	0.00161128
Ornithinimicrobium	0.00417892	0.00298212
Paenibacillus	0.00184361	0.00268434
Paeniglutamicibacter	0.00364412	0.0040477
Paenisporosarcina	0.00140156	0.00126446
Pantoea	0.00112396	0.00251326
Paracoccus	0.00562966	0.005328
Parasegetibacter	0.000236123	0.000319082
Pasteurella	0.000815459	0.00110587
Pedobacter	0.00962257	0.00879925
Pedomicrobium	0.0021351	0.00383782
Pir4_lineage	0.0040612	0.00687102
Piscinibacter	0.00117647	0.000537364
Planococcus	0.0148634	0.00801002
Planomicrobium	0.0025278	0.00126504
Polaromonas	0.00288009	0.00170248
Propioniciclava	0.00358195	0.00389766
Propionicimonas	0.000500225	0.000474164
Proteiniclasticum	0.00473487	0.0054717
Pseudaminobacter	0.000488861	0.000595924
Pseudarthrobacter	0.0059329	0.0038067
Pseudoclavibacter	0.000707225	0.000370706
Pseudomonas	0.0147657	0.00899553
Pseudonocardia	0.00197089	0.00232268
Pseudorhodoferax	0.000531999	0.000409019
Pseudoxanthomonas	0.00212413	0.00235814
Psychrobacter	0.00137393	0.0022109
Qipengyuania	0.00282325	0.00321213
Raineyella	0.000760771	0.00104732
Ramlibacter	0.00257183	0.00145154
Rathayibacter	0.00183141	0.00201834
Rhizobacter	0.00130774	0.000709845
Rhodanobacter	0.000866211	0.00110431
Rhodococcus	0.00556662	0.00559467
Rikenellaceae_RC9_gut_group	0.000759347	0.000440247
Roseimaritima	0.00122372	0.00176856
Roseomonas	0.000604828	0.000927085
Rothia	0.000210445	0.000241472
Saccharopolyspora	0.000579178	0.000849085
Salinicoccus	0.00108691	0.00154214
Sanguibacter_Flavimobilis	0.0011307	0.00153126
Sarcina	0.000389596	0.000332292
Serinicoccus	0.000738241	0.000823999
SH_PL14	0.00102693	0.00143743
Simplicispira	0.00056326	0.000717724
Sinobaca	0.000292034	0.000327097
Skermanella	0.000926147	0.000809836
Solibacillus	0.00175958	0.00214038
SP3_e08	0.000502134	0.000666218
Sphingobacterium	0.00192117	0.00212106
Sphingomonas	0.0444753	0.00978673
Sphingopyxis	0.00124005	0.00135299
Sphingorhabdus	0.000620003	0.000857937
Sporosarcina	0.000266587	0.000596108
Staphylococcus	0.00510457	0.00549769
Stenotrophobacter	0.00493698	0.00830765
Stenotrophomonas	0.00437228	0.00479168
Steroidobacter	0.000940069	0.000610662
Streptococcus	0.00590699	0.003596
Streptomyces	0.000235698	0.000266488
Subtercola	0.000177086	0.000395976
Sumerlaea	0.00163914	0.00192779
Tabrizicola	0.00179669	0.00223452
Terrimonas	0.00198607	0.0034945
Tessaracoccus	0.00209774	0.00225929
Tetrasphaera	0.0011521	0.00164746
Thermomonas	0.00908582	0.0101325
Tissierella	0.000173014	0.000183498
TM7a	0.000796812	0.000810031
TM7x	0.000149869	0.00011442
Trichococcus	0.00366809	0.00568491
Truepera	0.00135101	0.00233258
Tychonema_CCAP_1459_11B	0.0052208	0.00678925
UBA6140	0.000173114	0.000222586
UCG_002	0.000146815	0.00011719
unassigned	0.190571	0.0545045
UTBCD1	0.00509605	0.00656705
Variovorax	0.000504669	0.000421008
Weissella	0.000815238	0.000520917
Williamsia	0.004444	0.00538681
Xanthomonas	0.0023491	0.00215121
Xylophilus	0.000566408	0.000676751
Yaniella	0.000818366	0.000656212
Youngiibacter	0.00232807	0.00376201
Back	Average	SD
Acidibacter	0.000268734	0.000342817
Acinetobacter	0.0125674	0.0111674
Actinobacillus	0.000436796	0.000429396
Adhaeribacter	0.000901147	0.00085678
Aerococcus	0.000541429	0.00106431
Aeromicrobium	0.000504048	0.000364198
Agrococcus	0.000957544	0.00119299
Agromyces	0.000333805	0.000476404
Akkermansia	0.000975458	0.000770853
Algoriphagus	0.00111674	0.00199537
Aliicoccus	0.000154788	0.000238743
Alishewanella	0.000102726	0.000229702
Alkalibacterium	0.000164199	0.000188524
Alkaliflexus	2.75606e-05	6.16274e-05
Allorhizobium_Neorhizobium_Pararhizobium_Rhizobium	0.000482852	0.000294501
Altererythrobacter	0.00163104	0.00183827
Alysiella	0.00010519	0.000154982
Amaricoccus	0.000253452	0.00032485
Aminobacter	0.000205422	0.000298705
Anaerolinea	0.000448962	0.000571247
Antarcticibacterium	0.000254687	0.000353858
Aquabacterium	0.000322592	0.000352435
Aquamicrobium	0.000234855	0.000337855
Arcobacter	0.000429268	0.000469095
Arcticibacter	0.000781469	0.000835264
Arenimonas	0.000979165	0.000551373
Aridibacter	0.000593162	0.000875336
Arthrobacter	0.000395082	0.000434808
Atopostipes	0.00434957	0.00563397
Aureimonas	0.000270018	0.000188311
Bacillus	0.000742331	0.000748426
BIyi10	0.0005442	0.000744795
Blastocatella	0.000179809	0.000295561
Bosea	0.000448453	0.00078606
Brachybacterium	0.000654873	0.00135091
Bradyrhizobium	0.000872684	0.000181587
Brevibacterium	0.000288044	0.000224909
Brevundimonas	0.00284414	0.00154399
Bryobacter	0.000715688	0.000535943
Buchnera	8.06027e-05	0.000103009
Caenimonas	0.000389329	0.000280917
Candidatus_Nitrocosmicus	0.00641348	0.00874711
Candidatus_Udaeobacter	0.00217193	0.00154929
Candidatus_Xiphinematobacter	0.000397496	0.000629956
Carnobacterium	0.000590384	0.000559221
Caryophanon	6.17814e-05	0.000138147
Cellvibrio	0.000911024	0.00110603
Chishuiella	0.000245939	0.000242718
Christensenellaceae_R_7_group	0.00213533	0.00416949
Chryseobacterium	0.082512	0.0992296
Chryseomicrobium	0.00014913	0.000151678
Chthoniobacter	0.001237	0.00102002
Citricoccus	0.00129883	0.00113107
Clavibacter	0.000351799	0.000409435
Cnuella	0.000362945	0.000458169
Comamonas	0.000733267	0.000845718
Corynebacterium	0.022719	0.0226092
Curtobacterium	0.000391201	0.000327468
Cutibacterium	0.000299794	0.000192848
Defluviicoccus	0.00253431	0.00393711
Deinococcus	0.264816	0.245418
Desemzia	0.000285924	0.000146141
Devosia	0.00128612	0.00165328
Dietzia	0.00160839	0.00120138
Duganella	0.000752992	0.000429129
Dyadobacter	0.000426924	0.000383883
Edaphobaculum	0.000792231	0.00108343
Eikenella	0.000144316	0.000116258
Ellin6055	0.00018599	0.000280057
Enhydrobacter	0.0950158	0.0907372
Enteractinococcus	5.47608e-05	0.000122449
Erwinia	0.000320735	0.000209922
Exiguobacterium	0.00228372	0.00271394
Facklamia	0.00193742	0.00202438
Family_XIII_AD3011_group	0.000238468	0.00038414
Fermentimonas	0.00118035	0.00181939
Ferruginibacter	0.00793146	0.00959563
Flaviflexus	0.000239646	0.000272994
Flavisolibacter	0.000375662	0.000369357
Flavobacterium	0.00249823	0.00285226
Frondihabitans	0.000681778	0.000583177
Gaiella	0.00080831	0.000433511
Galbitalea	0.000587564	0.000515702
Garicola	0.000144514	0.000206664
Gemella	0.00186682	0.00131891
Glutamicibacter	0.00289995	0.0038087
Gulosibacter	0.000214201	0.000350238
Halomonas	0.000160353	0.00035856
Hydrogenophaga	0.00317801	0.00566264
Hymenobacter	0.00772784	0.00736653
Hyphomicrobium	0.000413954	0.000437169
Iamia	0.00249317	0.00325751
Ignavigranum	0.000675996	0.00132007
Ilumatobacter	0.00185188	0.00228783
IMCC26207	0.000221703	0.000318973
Intrasporangium	0.00121421	0.00208345
Jeotgalibaca	0.00115771	0.000915877
Jeotgalicoccus	0.00266485	0.00250523
JGI_0001001_H03	0.00121175	0.00123826
Kineococcus	0.000188213	0.000293235
Kingella	8.76929e-05	0.000196087
Klebsiella	0.00190848	0.00259436
Klenkia	0	0
Knoellia	0.00538586	0.00925929
Kocuria	0.00159063	0.00111948
Kurthia	5.06153e-05	0.000113179
Lachnospiraceae_AC2044_group	0.000123788	0.000225064
Lautropia	0.0030302	0.00154352
Limnohabitans	0.00287582	0.00525512
Luteibacter	4.56582e-05	6.71209e-05
Luteimonas	0.00286045	0.00322173
Luteitalea	0.00293467	0.0038841
Luteococcus	0.00215531	0.00249043
Luteolibacter	0.000852827	0.000883657
Lysinibacillus	0.000213987	0.000203194
Lysobacter	0.00151399	0.00195972
Macrococcus	0.0776028	0.127931
Marmoricola	0.00170176	0.00159849
Massilia	0.00927818	0.00483035
Mesorhizobium	0.000478236	0.000633682
Methanobrevibacter	0.000257806	0.000491984
Methanocorpusculum	0.000918927	0.000467685
Methylobacterium_Methylorubrum	0.00188075	0.00115713
Microbacterium	0.000781328	0.000974463
Micrococcus	0.0440311	0.0349544
Microvirga	0.000862711	0.000589394
Mogibacterium	0.000524121	0.000316595
Moraxella	0.000688949	0.000696058
Mycobacterium	0.000321383	0.000455184
Nakamurella	3.63556e-05	5.25819e-05
Neisseria	2.99942e-05	6.70691e-05
Neorhizobium	0.00169823	0.001213
Niastella	0.000944409	0.000860121
Nicoletella	4.77402e-05	0.00010675
Nitrosospira	0.000334252	0.00031656
Nocardioides	0.00948821	0.0100777
Nodosilinea_PCC_7104	0.000241832	0.00045883
Noviherbaspirillum	0.000522876	0.000319213
Novosphingobium	0.00046786	0.000430766
Oceanobacillus	0.000188804	0.000268924
Oerskovia	0.000545001	0.000664814
OLB13	0.000483368	0.000466194
OLB17	0.0021497	0.00205921
OLB8	0.000148231	0.000123031
Oligella	0.000669577	0.0014822
Ornithinibacter	0.00317559	0.00605181
Ornithinicoccus	0.00106517	0.00149099
Ornithinimicrobium	0.00193491	0.00230343
Paenibacillus	0.000208232	0.00017529
Paeniglutamicibacter	0.00314482	0.00559868
Paenisporosarcina	0.000709602	0.000407883
Pantoea	0.00264926	0.00508759
Paracoccus	0.0123188	0.00968147
Parasegetibacter	0.000259521	0.000544119
Pasteurella	3.71851e-05	5.56363e-05
Pedobacter	0.00351027	0.00130348
Pedomicrobium	0.000996479	0.00136338
Pir4_lineage	0.00185652	0.00247352
Piscinibacter	0.000722568	0.000737068
Planococcus	0.0137293	0.0134628
Planomicrobium	0.00248493	0.00142155
Polaromonas	0.00327957	0.00184521
Propioniciclava	0.00271688	0.00456812
Propionicimonas	0.000447173	0.000693664
Proteiniclasticum	0.00371589	0.00716585
Pseudaminobacter	0.000274291	0.000403353
Pseudarthrobacter	0.00373292	0.00377635
Pseudoclavibacter	7.51654e-05	0.000168075
Pseudomonas	0.00504915	0.00268447
Pseudonocardia	0.00136123	0.00180035
Pseudorhodoferax	0.00039028	0.000345606
Pseudoxanthomonas	0.00166375	0.00213676
Psychrobacter	0.00208011	0.0029843
Qipengyuania	0.00201303	0.00274246
Raineyella	0.000607897	0.00107249
Ramlibacter	0.00163123	0.00137245
Rathayibacter	0.000138408	0.000115905
Rhizobacter	0.000649443	0.000557618
Rhodanobacter	8.50673e-05	0.000127093
Rhodococcus	0.000770281	0.000690939
Rikenellaceae_RC9_gut_group	0.000461356	0.00037827
Roseimaritima	0.000671892	0.000875418
Roseomonas	0.000309509	0.000224173
Rothia	2.43703e-05	5.44937e-05
Saccharopolyspora	0.00026454	0.000542603
Salinicoccus	0.000811607	0.00131469
Sanguibacter_Flavimobilis	0.000139427	0.000260386
Sarcina	0.000302066	0.0001405
Serinicoccus	0.000457835	0.000733186
SH_PL14	0.000650439	0.000899712
Simplicispira	0.00043503	0.000632168
Sinobaca	5.3921e-05	8.13054e-05
Skermanella	0.000728552	0.00046614
Solibacillus	0.000861917	0.000481557
SP3_e08	9.18914e-05	0.000120038
Sphingobacterium	0.000397968	0.000408773
Sphingomonas	0.0215644	0.0110815
Sphingopyxis	0.000843349	0.00113889
Sphingorhabdus	0.000351346	0.000511285
Sporosarcina	0.000247209	0.00028277
Staphylococcus	0.00188055	0.00129683
Stenotrophobacter	0.00242313	0.00331047
Stenotrophomonas	0.00101797	0.000530113
Steroidobacter	0.000979657	0.000545637
Streptococcus	0.000970506	0.000594551
Streptomyces	0.000164435	0.000207571
Subtercola	5.60659e-05	0.000125367
Sumerlaea	0.00114996	0.00121737
Tabrizicola	0.00122818	0.00156975
Terrimonas	0.0010932	0.00172603
Tessaracoccus	0.00128051	0.00215729
Tetrasphaera	0.000523652	0.00117092
Thermomonas	0.00676797	0.00884282
Tissierella	2.10619e-05	4.70957e-05
TM7a	0.000573831	0.000961047
TM7x	0.000104845	0.000186728
Trichococcus	0.00401501	0.00806994
Truepera	0.000625486	0.00100751
Tychonema_CCAP_1459_11B	0.00196102	0.00345615
UBA6140	7.02458e-05	0.000127582
UCG_002	0.000201117	0.000208592
unassigned	0.0977598	0.0550968
UTBCD1	0.00264937	0.00269697
Variovorax	0.000245686	0.000354273
Weissella	0.000366174	0.000390072
Williamsia	0.000326065	0.000463472
Xanthomonas	0.000282045	0.000258764
Xylophilus	0	0
Yaniella	0.00017348	0.000249742
Youngiibacter	0.00217742	0.00415673
Abdomen	Average	SD
Acidibacter	0.000490429	0.000514362
Acinetobacter	0.0372238	0.028717
Actinobacillus	0.0139869	0.0215483
Adhaeribacter	0.000892113	0.000673777
Aerococcus	0.00320174	0.00604309
Aeromicrobium	0.00229208	0.00257096
Agrococcus	0.00113235	0.00123546
Agromyces	0.0003383	0.000408994
Akkermansia	0.00487473	0.00787823
Algoriphagus	0.000771878	0.00100462
Aliicoccus	0.000147231	0.00024926
Alishewanella	0.000670851	0.000953244
Alkalibacterium	0.000480542	0.00101986
Alkaliflexus	0.00129108	0.0015382
Allorhizobium_Neorhizobium_Pararhizobium_Rhizobium	0.00246443	0.00192995
Altererythrobacter	0.00108733	0.000992088
Alysiella	0.00261864	0.00343415
Amaricoccus	0.000802799	0.00066218
Aminobacter	0.000743471	0.00076144
Anaerolinea	0.000400661	0.000701958
Antarcticibacterium	0.000948151	0.00167122
Aquabacterium	0.000424116	0.000543817
Aquamicrobium	0.00144078	0.00122592
Arcobacter	0.0055185	0.00558456
Arcticibacter	0.000379182	0.000666145
Arenimonas	0.000685478	0.00106374
Aridibacter	0.000211197	0.000330179
Arthrobacter	0.000159938	0.000357632
Atopostipes	0.0162391	0.0195599
Aureimonas	0.000508726	0.000428618
Bacillus	0.000402351	0.000314922
BIyi10	0.000242247	0.000368029
Blastocatella	8.0952e-05	0.000117399
Bosea	0.000559248	0.000666769
Brachybacterium	0.0013396	0.00161862
Bradyrhizobium	0.000715923	0.00041094
Brevibacterium	0.000752974	0.000208163
Brevundimonas	0.00351282	0.00129089
Bryobacter	0.000134233	0.000201736
Buchnera	0.00116994	0.00218619
Caenimonas	0.000683031	0.000573843
Candidatus_Nitrocosmicus	0.00565683	0.00594011
Candidatus_Udaeobacter	0.00180643	0.00150853
Candidatus_Xiphinematobacter	0.000181323	0.000257802
Carnobacterium	0.000914207	0.000784036
Caryophanon	0.000716831	0.000789969
Cellvibrio	0.000612923	0.000618573
Chishuiella	0.00185777	0.00201265
Christensenellaceae_R_7_group	0.00340795	0.00267997
Chryseobacterium	0.0159065	0.00758931
Chryseomicrobium	8.95104e-05	0.00013458
Chthoniobacter	0.00114141	0.00132615
Citricoccus	0.00196461	0.00241675
Clavibacter	0.00168899	0.00118626
Cnuella	0.000119419	0.000130392
Comamonas	0.0042911	0.00353104
Corynebacterium	0.100304	0.0813433
Curtobacterium	0.00272103	0.00254194
Cutibacterium	0.000979364	0.000535073
Defluviicoccus	0.00182931	0.00313037
Deinococcus	0.025246	0.0233939
Desemzia	0.000483998	0.000544051
Devosia	0.00164636	0.00126373
Dietzia	0.00484382	0.00215635
Duganella	0.00302946	0.0023516
Dyadobacter	0.00166127	0.00148417
Edaphobaculum	0.000473765	0.000602947
Eikenella	0.0343321	0.0712111
Ellin6055	0.000433314	0.000777281
Enhydrobacter	0.00586667	0.00536689
Enteractinococcus	0.00035983	0.00052553
Erwinia	0.00152308	0.00137762
Exiguobacterium	0.00241457	0.00204373
Facklamia	0.00482484	0.00502031
Family_XIII_AD3011_group	0.000586226	0.000359773
Fermentimonas	0.00383111	0.00252878
Ferruginibacter	0.003582	0.00310535
Flaviflexus	0.000517294	0.000752379
Flavisolibacter	0.000351479	0.000690345
Flavobacterium	0.00489898	0.00525813
Frondihabitans	0.00277439	0.00143644
Gaiella	0.000750308	0.000339157
Galbitalea	0.000118811	0.000265669
Garicola	0.000358387	0.000306065
Gemella	0.0194552	0.0105995
Glutamicibacter	0.0077227	0.00855485
Gulosibacter	0.000308228	0.00042815
Halomonas	0.00153559	0.00272938
Hydrogenophaga	0.00114284	0.00194637
Hymenobacter	0.00881915	0.00605709
Hyphomicrobium	0.000487815	0.000403896
Iamia	0.00320469	0.00472801
Ignavigranum	0.00868159	0.0185637
Ilumatobacter	0.00248562	0.00320144
IMCC26207	0.000413179	0.000272238
Intrasporangium	0.00138033	0.00110849
Jeotgalibaca	0.00282436	0.00251859
Jeotgalicoccus	0.00572923	0.00365559
JGI_0001001_H03	0.00125307	0.0023068
Kineococcus	0.000777476	0.000579295
Kingella	0.0074921	0.0120314
Klebsiella	0.00370323	0.00208875
Klenkia	0.000287208	0.00026732
Knoellia	0.00443619	0.00425219
Kocuria	0.00228982	0.00289314
Kurthia	0.00115926	0.00176841
Lachnospiraceae_AC2044_group	0.000538178	0.000596704
Lautropia	0.00530599	0.00403176
Limnohabitans	0.00197474	0.00135624
Luteibacter	0.00103503	0.00113085
Luteimonas	0.00387659	0.00578631
Luteitalea	0.00403004	0.00655506
Luteococcus	0.00385755	0.00384822
Luteolibacter	0.00086938	0.000950684
Lysinibacillus	0.000990889	0.00150916
Lysobacter	0.0010819	0.00106686
Macrococcus	0.0183573	0.0176984
Marmoricola	0.00235459	0.00285155
Massilia	0.00735119	0.00414021
Mesorhizobium	0.000323721	0.000523809
Methanobrevibacter	0.000240641	0.000362189
Methanocorpusculum	0.0147469	0.0149004
Methylobacterium_Methylorubrum	0.00938493	0.00804938
Microbacterium	0.000870155	0.000784461
Micrococcus	0.00512605	0.00571591
Microvirga	0.000962754	0.00080724
Mogibacterium	0.00470215	0.0058077
Moraxella	0.00906985	0.00742011
Mycobacterium	0.000689219	0.000558506
Nakamurella	0.000836683	0.00108215
Neisseria	0.000730331	0.000791173
Neorhizobium	0.00595671	0.00471319
Niastella	0.000271627	0.000385513
Nicoletella	8.31106e-05	0.000124334
Nitrosospira	0	0
Nocardioides	0.0100246	0.00744233
Nodosilinea_PCC_7104	0.000332474	0.00047552
Noviherbaspirillum	0.000120053	0.000139655
Novosphingobium	0.000604253	0.000628127
Oceanobacillus	0.00014475	0.00032367
Oerskovia	0.000883013	0.000538696
OLB13	0.000584526	0.000632999
OLB17	0.00171111	0.00108892
OLB8	0.00179445	0.00195166
Oligella	0.0124522	0.027424
Ornithinibacter	0.00144592	0.0015901
Ornithinicoccus	0.00249432	0.00174184
Ornithinimicrobium	0.00378693	0.00372271
Paenibacillus	0.00155619	0.00234294
Paeniglutamicibacter	0.00249992	0.00264324
Paenisporosarcina	0.00156197	0.00134528
Pantoea	0.0140978	0.0101564
Paracoccus	0.00331155	0.00196702
Parasegetibacter	0.000460752	0.000701396
Pasteurella	0.000975037	0.00107471
Pedobacter	0.00956331	0.00796369
Pedomicrobium	0.00152749	0.00283354
Pir4_lineage	0.00262411	0.00437221
Piscinibacter	0.000229719	0.00031574
Planococcus	0.00832923	0.0045105
Planomicrobium	0.00269693	0.0018335
Polaromonas	0.00298523	0.00216452
Propioniciclava	0.00234432	0.00170779
Propionicimonas	0.000193854	0.000307433
Proteiniclasticum	0.00259265	0.00186048
Pseudaminobacter	0.00027659	0.000455433
Pseudarthrobacter	0.00401044	0.00252726
Pseudoclavibacter	0.000974512	0.000984701
Pseudomonas	0.0199826	0.0103048
Pseudonocardia	0.00115854	0.00206894
Pseudorhodoferax	0.000242849	0.000265273
Pseudoxanthomonas	0.000579862	0.000770859
Psychrobacter	0.00072925	0.000643344
Qipengyuania	0.00121347	0.00134809
Raineyella	0.00144293	0.00158258
Ramlibacter	0.00115799	0.000613569
Rathayibacter	0.000375391	0.000549172
Rhizobacter	0.00061288	0.000534211
Rhodanobacter	0.00174102	0.00284732
Rhodococcus	0.00597	0.00558461
Rikenellaceae_RC9_gut_group	0.00202716	0.000964709
Roseimaritima	0.00137741	0.00245314
Roseomonas	0.000374542	0.00044424
Rothia	0.00286412	0.00581306
Saccharopolyspora	0.000695648	0.00100799
Salinicoccus	0.000976508	0.00127728
Sanguibacter_Flavimobilis	0.000439518	0.000537287
Sarcina	0.00056888	0.00113105
Serinicoccus	0.00060975	0.000519325
SH_PL14	0.000822391	0.000755271
Simplicispira	0.000412662	0.000598928
Sinobaca	0.000375354	0.000839317
Skermanella	0.000427574	0.00038979
Solibacillus	0.00215575	0.0021025
SP3_e08	0.000882271	0.00157623
Sphingobacterium	0.00168339	0.00132853
Sphingomonas	0.0314994	0.0130163
Sphingopyxis	0.000518868	0.000718111
Sphingorhabdus	0.000139374	0.000311651
Sporosarcina	0.0003385	0.000478954
Staphylococcus	0.0116578	0.0121634
Stenotrophobacter	0.00254532	0.00500301
Stenotrophomonas	0.003426	0.00327311
Steroidobacter	0.000959678	0.00102631
Streptococcus	0.0298504	0.0357734
Streptomyces	0.000252467	0.000404825
Subtercola	0.00122231	0.00129537
Sumerlaea	0.00151562	0.00265868
Tabrizicola	0.000760944	0.00109033
Terrimonas	0.00083989	0.00177709
Tessaracoccus	0.00132502	0.00111911
Tetrasphaera	0.000600793	0.00095658
Thermomonas	0.00374528	0.00315899
Tissierella	0.000591006	0.00083637
TM7a	0.000973225	0.00203129
TM7x	0.00105905	0.00105647
Trichococcus	0.00422794	0.00300064
Truepera	0.00268566	0.00397103
Tychonema_CCAP_1459_11B	0.00328388	0.00478803
UBA6140	0.000870095	0.0010031
UCG_002	0.00200624	0.00282966
unassigned	0.163838	0.0561749
UTBCD1	0.00281601	0.00380429
Variovorax	0.00027391	0.000612482
Weissella	0.00205114	0.00187688
Williamsia	0.00644851	0.00873381
Xanthomonas	0.00763989	0.00786392
Xylophilus	0.0012094	0.00169364
Yaniella	0.00104758	0.000860676
Youngiibacter	0.00236686	0.00286021
	1	0
Pastern	Average	SD
Acidibacter	0.000621289	0.000626446
Acinetobacter	0.0464672	0.0335105
Actinobacillus	0.0132229	0.0197743
Adhaeribacter	0.000794194	0.00123426
Aerococcus	0.0033725	0.00664441
Aeromicrobium	0.00146203	0.00108748
Agrococcus	0.00054869	0.000569887
Agromyces	0.000313058	0.000491342
Akkermansia	0.00277409	0.00226814
Algoriphagus	0.000786031	0.00104436
Aliicoccus	0.000391384	0.000542217
Alishewanella	0.000190182	0.000288383
Alkalibacterium	0.000614477	0.000643105
Alkaliflexus	0.000808773	0.000753488
Allorhizobium_Neorhizobium_Pararhizobium_Rhizobium	0.00165175	0.0014358
Altererythrobacter	0.00157417	0.00158359
Alysiella	0.0206978	0.0295883
Amaricoccus	0.000290611	0.000421733
Aminobacter	0.000848637	0.00084479
Anaerolinea	0.000808746	0.000916254
Antarcticibacterium	0.000729034	0.00111341
Aquabacterium	0.00061801	0.000481688
Aquamicrobium	0.00144775	0.00193791
Arcobacter	0.00321422	0.00383525
Arcticibacter	0.000628526	0.000558441
Arenimonas	0.00162141	0.00119579
Aridibacter	0.000720421	0.000612538
Arthrobacter	0.000990301	0.00124269
Atopostipes	0.0217346	0.0185832
Aureimonas	0.000367371	0.00011213
Bacillus	0.00165762	0.00139449
BIyi10	0.000427127	0.00070462
Blastocatella	0.000356933	0.000293959
Bosea	0.000468877	0.000360408
Brachybacterium	0.00163844	0.00184641
Bradyrhizobium	0.00209001	0.00168176
Brevibacterium	0.00217893	0.0022189
Brevundimonas	0.00387488	0.00191125
Bryobacter	0.000795237	0.000512083
Buchnera	0.000451717	0.00049993
Caenimonas	0.00054651	0.000288494
Candidatus_Nitrocosmicus	0.012446	0.00950502
Candidatus_Udaeobacter	0.00868826	0.00927182
Candidatus_Xiphinematobacter	0.000458016	0.000776453
Carnobacterium	0.000975001	0.000258779
Caryophanon	0.00088774	0.000904177
Cellvibrio	0.000955731	0.000717077
Chishuiella	0.00257405	0.00300565
Christensenellaceae_R_7_group	0.00261485	0.00225909
Chryseobacterium	0.0184201	0.00664401
Chryseomicrobium	0.000286558	0.000218858
Chthoniobacter	0.00141946	0.00123614
Citricoccus	0.00168854	0.00198651
Clavibacter	0.000819934	0.000404173
Cnuella	0.000322074	0.000273332
Comamonas	0.00421619	0.00615778
Corynebacterium	0.0992676	0.0637364
Curtobacterium	0.00127499	0.00107997
Cutibacterium	0.000296116	0.00021946
Defluviicoccus	0.000816051	0.00108876
Deinococcus	0.00569711	0.00697684
Desemzia	0.000422338	0.000453478
Devosia	0.00180311	0.00145832
Dietzia	0.00369215	0.00113932
Duganella	0.00303743	0.00232385
Dyadobacter	0.00127776	0.00106626
Edaphobaculum	0.000590167	0.00078053
Eikenella	0.00190591	0.00152571
Ellin6055	0.000423133	0.000452214
Enhydrobacter	0.0125526	0.0153268
Enteractinococcus	0.000615945	0.000541187
Erwinia	0.0022485	0.00234066
Exiguobacterium	0.00497835	0.00429298
Facklamia	0.00962986	0.00923191
Family_XIII_AD3011_group	0.000905151	0.000656311
Fermentimonas	0.00426593	0.0036247
Ferruginibacter	0.00691603	0.00382196
Flaviflexus	0.00101646	0.000800513
Flavisolibacter	0.000424888	0.000539171
Flavobacterium	0.00570326	0.0034758
Frondihabitans	0.00225683	0.00122477
Gaiella	0.00101416	0.00061851
Galbitalea	0.000290427	0.000410806
Garicola	0.000374842	0.000383812
Gemella	0.0392741	0.0479821
Glutamicibacter	0.00769778	0.00801853
Gulosibacter	0.000333304	0.000398945
Halomonas	0.000601655	0.0011852
Hydrogenophaga	0.00289747	0.00266925
Hymenobacter	0.00853435	0.00844253
Hyphomicrobium	0.000984077	0.000542196
Iamia	0.00278153	0.00408585
Ignavigranum	0.00740023	0.0161145
Ilumatobacter	0.00268008	0.0031788
IMCC26207	0.000422125	0.000474275
Intrasporangium	0.001035	0.000843152
Jeotgalibaca	0.00402809	0.00169716
Jeotgalicoccus	0.00722734	0.00564254
JGI_0001001_H03	0.00255385	0.00436689
Kineococcus	0.000396797	0.000246046
Kingella	0.00168384	0.00280861
Klebsiella	0.00316006	0.00215606
Klenkia	0.000363399	0.000414741
Knoellia	0.00335243	0.00434086
Kocuria	0.00177426	0.00119908
Kurthia	0.00123367	0.00118809
Lachnospiraceae_AC2044_group	0.000561644	0.000623784
Lautropia	0.00371662	0.00181764
Limnohabitans	0.000940551	0.000758626
Luteibacter	0.000476084	0.000618481
Luteimonas	0.0035277	0.00299744
Luteitalea	0.00451008	0.00669779
Luteococcus	0.00264167	0.00330222
Luteolibacter	0.00251652	0.00182415
Lysinibacillus	0.00125299	0.000943581
Lysobacter	0.00101406	0.000949596
Macrococcus	0.0475272	0.090704
Marmoricola	0.00200056	0.00104534
Massilia	0.0100945	0.0053125
Mesorhizobium	0.000587155	0.000920761
Methanobrevibacter	0.000507807	0.000575471
Methanocorpusculum	0.0130679	0.019735
Methylobacterium_Methylorubrum	0.00435001	0.0039543
Microbacterium	0.000765814	0.000575681
Micrococcus	0.00231201	0.00312269
Microvirga	0.000590438	0.000618871
Mogibacterium	0.00304959	0.00178395
Moraxella	0.00176822	0.00128469
Mycobacterium	0.00098498	0.000840783
Nakamurella	0.000765336	0.00129172
Neisseria	0.000691416	0.000549118
Neorhizobium	0.00441484	0.00340446
Niastella	0.000459636	0.000296404
Nicoletella	0.000566276	0.000487558
Nitrosospira	0.000398321	0.00048041
Nocardioides	0.00948199	0.00462945
Nodosilinea_PCC_7104	0.000389138	0.000590315
Noviherbaspirillum	0.000353575	0.00031114
Novosphingobium	0.000760781	0.000668647
Oceanobacillus	0.000745548	0.000808787
Oerskovia	0.000832575	0.000480471
OLB13	0.00100856	0.00137264
OLB17	0.00163871	0.000835026
OLB8	0.00113001	0.00122177
Oligella	0.00790714	0.0172649
Ornithinibacter	0.00183112	0.00237447
Ornithinicoccus	0.00229438	0.00163786
Ornithinimicrobium	0.00311754	0.00260373
Paenibacillus	0.00184427	0.001797
Paeniglutamicibacter	0.00263129	0.00285053
Paenisporosarcina	0.00101882	0.000838425
Pantoea	0.00611091	0.0108843
Paracoccus	0.00300762	0.00197703
Parasegetibacter	0.000353922	0.000366836
Pasteurella	0.00123942	0.00239649
Pedobacter	0.00853586	0.00607915
Pedomicrobium	0.00208478	0.00343433
Pir4_lineage	0.00395156	0.00610025
Piscinibacter	0.000733709	0.000498356
Planococcus	0.00985958	0.00474497
Planomicrobium	0.00250178	0.000713485
Polaromonas	0.00210662	0.000508115
Propioniciclava	0.00179685	0.00208545
Propionicimonas	0.000263603	0.000268017
Proteiniclasticum	0.00426756	0.00460779
Pseudaminobacter	0.000482655	0.000601969
Pseudarthrobacter	0.00352521	0.00164223
Pseudoclavibacter	0.00035357	0.000418767
Pseudomonas	0.0237258	0.0137182
Pseudonocardia	0.00120147	0.00179988
Pseudorhodoferax	0.000655376	0.000467066
Pseudoxanthomonas	0.00105113	0.000931565
Psychrobacter	0.0016256	0.0024008
Qipengyuania	0.00134975	0.000557763
Raineyella	0.000976642	0.000907669
Ramlibacter	0.00185145	0.000588103
Rathayibacter	0.000865681	0.000760136
Rhizobacter	0.000887749	0.000776337
Rhodanobacter	0.000643614	0.000914677
Rhodococcus	0.00314804	0.00349758
Rikenellaceae_RC9_gut_group	0.00355419	0.00380634
Roseimaritima	0.00208285	0.00264576
Roseomonas	0.000144918	0.000273794
Rothia	0.0004891	0.00109366
Saccharopolyspora	0.000631912	0.00089514
Salinicoccus	0.00264179	0.00265391
Sanguibacter_Flavimobilis	0.000252054	0.000362482
Sarcina	0.000444415	0.000344952
Serinicoccus	0.000425181	0.000525212
SH_PL14	0.000830258	0.001279
Simplicispira	0.000623321	0.00048555
Sinobaca	0.000189702	0.000312391
Skermanella	0.000512363	0.00030346
Solibacillus	0.00202288	0.00176212
SP3_e08	0.000852955	0.000896176
Sphingobacterium	0.00132454	0.00172039
Sphingomonas	0.0304206	0.0116396
Sphingopyxis	0.000431038	0.000523506
Sphingorhabdus	0.000324283	0.000375375
Sporosarcina	0.000236773	0.000455627
Staphylococcus	0.00505288	0.0040825
Stenotrophobacter	0.00473911	0.00842639
Stenotrophomonas	0.00272587	0.00278328
Steroidobacter	0.0010004	0.000614711
Streptococcus	0.0198235	0.0286716
Streptomyces	0.000237781	0.000314773
Subtercola	0.000788289	0.00117609
Sumerlaea	0.00192285	0.00203118
Tabrizicola	0.00161729	0.00129286
Terrimonas	0.00117961	0.00221459
Tessaracoccus	0.00109895	0.00131356
Tetrasphaera	0.000800382	0.00120416
Thermomonas	0.00448758	0.00292676
Tissierella	0.00100015	0.00137901
TM7a	0.000796933	0.000575663
TM7x	0.000944145	0.00084265
Trichococcus	0.00411159	0.0025876
Truepera	0.00226556	0.0028911
Tychonema_CCAP_1459_11B	0.00269582	0.00362784
UBA6140	0.00128255	0.00137203
UCG_002	0.00135156	0.00167984
unassigned	0.159053	0.0581732
UTBCD1	0.00394283	0.00529708
Variovorax	0.000464256	0.000556708
Weissella	0.00181742	0.00176363
Williamsia	0.00284199	0.00399677
Xanthomonas	0.0024394	0.00291638
Xylophilus	0.000571282	0.000529555
Yaniella	0.000871054	0.000707822
Youngiibacter	0.00175648	0.00201428
All samples	Average	SD
Acidibacter	0.000424096	0.000586353
Acinetobacter	0.031515	0.0277901
Actinobacillus	0.00653191	0.0143872
Adhaeribacter	0.000954894	0.000982401
Aerococcus	0.00243687	0.00479276
Aeromicrobium	0.00208188	0.00310115
Agrococcus	0.000999368	0.00108896
Agromyces	0.000316004	0.000451623
Akkermansia	0.00217668	0.00399587
Algoriphagus	0.000905558	0.00147039
Aliicoccus	0.000322187	0.000540646
Alishewanella	0.000476594	0.000768172
Alkalibacterium	0.000456686	0.000677056
Alkaliflexus	0.000673996	0.00116684
Allorhizobium_Neorhizobium_Pararhizobium_Rhizobium	0.00148088	0.00150014
Altererythrobacter	0.00147478	0.00190971
Alysiella	0.00536882	0.0154733
Amaricoccus	0.000442774	0.000594553
Aminobacter	0.000508351	0.000632463
Anaerolinea	0.000494577	0.000702984
Antarcticibacterium	0.000591274	0.00107729
Aquabacterium	0.00044677	0.000518422
Aquamicrobium	0.000908916	0.00121879
Arcobacter	0.00214646	0.00363993
Arcticibacter	0.000565349	0.000667636
Arenimonas	0.00109766	0.0010478
Aridibacter	0.000526213	0.000597685
Arthrobacter	0.000605822	0.000874941
Atopostipes	0.0149076	0.0177783
Aureimonas	0.000479209	0.000437524
Bacillus	0.00282783	0.00720789
BIyi10	0.000494061	0.000917271
Blastocatella	0.000848718	0.0032512
Bosea	0.000473341	0.000586109
Brachybacterium	0.00128817	0.00159255
Bradyrhizobium	0.00133148	0.0012046
Brevibacterium	0.0016425	0.00175302
Brevundimonas	0.00429051	0.00251775
Bryobacter	0.000539663	0.000499865
Buchnera	0.0012031	0.00289975
Caenimonas	0.000504472	0.000442128
Candidatus_Nitrocosmicus	0.00780577	0.00835294
Candidatus_Udaeobacter	0.00379323	0.00508576
Candidatus_Xiphinematobacter	0.000303928	0.000543458
Carnobacterium	0.00126934	0.00117554
Caryophanon	0.000457705	0.000694438
Cellvibrio	0.000862509	0.00106331
Chishuiella	0.00145232	0.00195793
Christensenellaceae_R_7_group	0.00234431	0.00296929
Chryseobacterium	0.0323758	0.0519786
Chryseomicrobium	0.000400046	0.000681903
Chthoniobacter	0.00130071	0.00127619
Citricoccus	0.00173849	0.00183252
Clavibacter	0.00148593	0.0015865
Cnuella	0.000341751	0.000416144
Comamonas	0.00243226	0.00358216
Corynebacterium	0.0738565	0.0645239
Curtobacterium	0.0019838	0.00230116
Cutibacterium	0.00102617	0.000881734
Defluviicoccus	0.00193281	0.00408504
Deinococcus	0.0705551	0.148814
Desemzia	0.000568038	0.000576403
Devosia	0.00162687	0.00173331
Dietzia	0.00410252	0.00319511
Duganella	0.00280025	0.00219442
Dyadobacter	0.00126975	0.00138576
Edaphobaculum	0.000719598	0.000995075
Eikenella	0.00780458	0.0345197
Ellin6055	0.000316798	0.000480454
Enhydrobacter	0.0270434	0.0539635
Enteractinococcus	0.000267737	0.00042021
Erwinia	0.0021865	0.0032238
Exiguobacterium	0.00365224	0.00359062
Facklamia	0.00476381	0.00600982
Family_XIII_AD3011_group	0.000638716	0.000587254
Fermentimonas	0.00248146	0.00264885
Ferruginibacter	0.0066356	0.0066774
Flaviflexus	0.000599767	0.000664818
Flavisolibacter	0.000369214	0.000503684
Flavobacterium	0.00407482	0.00382375
Frondihabitans	0.00276488	0.00266488
Gaiella	0.000929038	0.000571625
Galbitalea	0.000381094	0.000513797
Garicola	0.000306582	0.000386732
Gemella	0.0165314	0.0256749
Glutamicibacter	0.006636	0.00782813
Gulosibacter	0.000254672	0.000364494
Halomonas	0.000739881	0.00159021
Hydrogenophaga	0.00249697	0.00438879
Hymenobacter	0.00949482	0.00779027
Hyphomicrobium	0.000639589	0.000516953
Iamia	0.00305223	0.00410794
Ignavigranum	0.00522397	0.012491
Ilumatobacter	0.00248026	0.00313018
IMCC26207	0.000327513	0.000382877
Intrasporangium	0.00136167	0.00177644
Jeotgalibaca	0.00278432	0.00195784
Jeotgalicoccus	0.00657905	0.00776354
JGI_0001001_H03	0.00174983	0.00309296
Kineococcus	0.000543052	0.000508682
Kingella	0.00215131	0.00622209
Klebsiella	0.00328826	0.00284504
Klenkia	0.000440124	0.000753274
Knoellia	0.00546002	0.00691847
Kocuria	0.00237115	0.00243176
Kurthia	0.000938313	0.00138646
Lachnospiraceae_AC2044_group	0.000355745	0.00050044
Lautropia	0.00410996	0.00311622
Limnohabitans	0.00187219	0.00260625
Luteibacter	0.000422735	0.00068549
Luteimonas	0.00339416	0.00405866
Luteitalea	0.0040886	0.00626685
Luteococcus	0.00330551	0.00345354
Luteolibacter	0.00143171	0.00144705
Lysinibacillus	0.000925353	0.00124923
Lysobacter	0.00133729	0.0015623
Macrococcus	0.0504895	0.0816663
Marmoricola	0.00235369	0.00226409
Massilia	0.0132756	0.0109144
Mesorhizobium	0.000551735	0.00090907
Methanobrevibacter	0.000448054	0.000533321
Methanocorpusculum	0.00761886	0.0125468
Methylobacterium_Methylorubrum	0.00712336	0.00764075
Microbacterium	0.000751454	0.000861878
Micrococcus	0.0148997	0.0239509
Microvirga	0.000897568	0.000861353
Mogibacterium	0.00234682	0.00327322
Moraxella	0.00365957	0.00488194
Mycobacterium	0.000654936	0.000634281
Nakamurella	0.000641856	0.00126617
Neisseria	0.000510227	0.000724944
Neorhizobium	0.00456793	0.00397036
Niastella	0.000476853	0.00057973
Nicoletella	0.00712765	0.0347199
Nitrosospira	0.000377127	0.000599626
Nocardioides	0.0116014	0.00858508
Nodosilinea_PCC_7104	0.000303396	0.000519383
Noviherbaspirillum	0.00159178	0.00567157
Novosphingobium	0.000694099	0.000630231
Oceanobacillus	0.000400515	0.000653219
Oerskovia	0.000709771	0.000644143
OLB13	0.000735836	0.000928753
OLB17	0.00186429	0.00147411
OLB8	0.000712747	0.00123429
Oligella	0.00611903	0.0163442
Ornithinibacter	0.00231864	0.00406358
Ornithinicoccus	0.00205692	0.00172631
Ornithinimicrobium	0.0031674	0.00280765
Paenibacillus	0.00164135	0.00238553
Paeniglutamicibacter	0.00296241	0.0036237
Paenisporosarcina	0.0011644	0.000988734
Pantoea	0.00590666	0.0100862
Paracoccus	0.00742135	0.0118413
Parasegetibacter	0.000318963	0.00049397
Pasteurella	0.00103632	0.00196566
Pedobacter	0.00788914	0.00654251
Pedomicrobium	0.00155765	0.0028523
Pir4_lineage	0.00286958	0.0049213
Piscinibacter	0.000663529	0.00060975
Planococcus	0.0128637	0.00979555
Planomicrobium	0.00275606	0.00154603
Polaromonas	0.00271919	0.00161404
Propioniciclava	0.00244471	0.00308556
Propionicimonas	0.000314557	0.000453165
Proteiniclasticum	0.00370575	0.00472017
Pseudaminobacter	0.000364196	0.00053104
Pseudarthrobacter	0.00417746	0.0029428
Pseudoclavibacter	0.000492737	0.000640595
Pseudomonas	0.0193653	0.0140545
Pseudonocardia	0.00120288	0.00188484
Pseudorhodoferax	0.000432536	0.000394619
Pseudoxanthomonas	0.00120364	0.00166959
Psychrobacter	0.00134216	0.00210418
Qipengyuania	0.00173261	0.00217691
Raineyella	0.00091127	0.00110061
Ramlibacter	0.00177485	0.00113632
Rathayibacter	0.000971094	0.00136912
Rhizobacter	0.00081819	0.000673781
Rhodanobacter	0.000830309	0.00162094
Rhodococcus	0.00403164	0.00464767
Rikenellaceae_RC9_gut_group	0.0019596	0.0025057
Roseimaritima	0.00135851	0.00202039
Roseomonas	0.000946844	0.00326258
Rothia	0.000890678	0.00285648
Saccharopolyspora	0.00111826	0.002914
Salinicoccus	0.00184288	0.00273223
Sanguibacter_Flavimobilis	0.000598421	0.00107103
Sarcina	0.000483826	0.000591226
Serinicoccus	0.000502368	0.000629467
SH_PL14	0.000718725	0.0010449
Simplicispira	0.000441287	0.000579058
Sinobaca	0.000326511	0.000569656
Skermanella	0.00150659	0.00478251
Solibacillus	0.00172094	0.00169354
SP3_e08	0.000645155	0.000988975
Sphingobacterium	0.00138435	0.00162029
Sphingomonas	0.0333207	0.0141141
Sphingopyxis	0.00068864	0.000977358
Sphingorhabdus	0.000340351	0.000539386
Sporosarcina	0.000296115	0.000491704
Staphylococcus	0.0102285	0.0159276
Stenotrophobacter	0.00365057	0.00658145
Stenotrophomonas	0.00303436	0.00319921
Steroidobacter	0.000888186	0.000686073
Streptococcus	0.0126068	0.0231952
Streptomyces	0.000284273	0.000385479
Subtercola	0.000617524	0.000988518
Sumerlaea	0.00146438	0.00190474
Tabrizicola	0.001246	0.00154831
Terrimonas	0.00116695	0.00226458
Tessaracoccus	0.00142632	0.00164309
Tetrasphaera	0.000654945	0.00118693
Thermomonas	0.00551758	0.00668221
Tissierella	0.000522846	0.000866557
TM7a	0.000704067	0.00113933
TM7x	0.000619286	0.000822808
Trichococcus	0.0038636	0.00479013
Truepera	0.00161249	0.00267987
Tychonema_CCAP_1459_11B	0.00286932	0.00456965
UBA6140	0.000529748	0.000921517
UCG_002	0.000915815	0.00168011
unassigned	0.151248	0.06069
UTBCD1	0.00330347	0.00459362
Variovorax	0.000364853	0.000533668
Weissella	0.00121911	0.00141975
Williamsia	0.00349526	0.00563133
Xanthomonas	0.00382848	0.00633957
Xylophilus	0.000605955	0.000959204
Yaniella	0.000850019	0.000922172
Youngiibacter	0.00206577	0.00299979

## Sheet: BioProject
BioProJect PRJNA1113871
Accession	Sample Name	Skin site	Individual horses	Tax ID	BioProject
SAMN41470900	GA-VETKU-M-AN-G-0011	neck	Horse1	2592666	PRJNA1113871
SAMN41470901	GA-VETKU-M-AN-G-0012	back	Horse1	2592666	PRJNA1113871
SAMN41470902	GA-VETKU-M-AN-G-0013	abdomen	Horse1	2592666	PRJNA1113871
SAMN41470903	GA-VETKU-M-AN-G-0014	pastern	Horse1	2592666	PRJNA1113871
SAMN41470904	GA-VETKU-M-AN-G-0015	muzzle	Horse1	2592666	PRJNA1113871
SAMN41470905	GA-VETKU-M-AN-G-0016	neck	Horse2	2592666	PRJNA1113871
SAMN41470906	GA-VETKU-M-AN-G-0017	back	Horse2	2592666	PRJNA1113871
SAMN41470907	GA-VETKU-M-AN-G-0018	abdomen	Horse2	2592666	PRJNA1113871
SAMN41470908	GA-VETKU-M-AN-G-0019	pastern	Horse2	2592666	PRJNA1113871
SAMN41470909	GA-VETKU-AN-G-M-0020	muzzle	Horse2	2592666	PRJNA1113871
SAMN41470910	GA-VETKU-AN-G-M-0021	neck	Horse3	2592666	PRJNA1113871
SAMN41470911	GA-VETKU-AN-G-M-0022	back	Horse3	2592666	PRJNA1113871
SAMN41470912	GA-VETKU-AN-G-M-0023	abdomen	Horse3	2592666	PRJNA1113871
SAMN41470913	GA-VETKU-AN-G-M-0024	pastern	Horse3	2592666	PRJNA1113871
SAMN41470914	GA-VETKU-AN-G-M-0025	muzzle	Horse3	2592666	PRJNA1113871
SAMN41470915	GA-VETKU-AN-G-M-0026	neck	Horse4	2592666	PRJNA1113871
SAMN41470916	GA-VETKU-AN-G-M-0027	back	Horse4	2592666	PRJNA1113871
SAMN41470917	GA-VETKU-AN-G-M-0028	abdomen	Horse4	2592666	PRJNA1113871
SAMN41470918	GA-VETKU-AN-G-M-0029	pastern	Horse4	2592666	PRJNA1113871
SAMN41470919	GA-VETKU-AN-G-M-0030	muzzle	Horse4	2592666	PRJNA1113871
SAMN41470920	GA-VETKU-AN-G-M-0031	neck	Horse5	2592666	PRJNA1113871
SAMN41470921	GA-VETKU-AN-G-M-0032	back	Horse5	2592666	PRJNA1113871
SAMN41470922	GA-VETKU-AN-G-M-0033	abdomen	Horse5	2592666	PRJNA1113871
SAMN41470923	GA-VETKU-AN-G-M-0034	pastern	Horse5	2592666	PRJNA1113871
SAMN41470924	GA-VETKU-AN-G-M-0035	muzzle	Horse5	2592666	PRJNA1113871
SAMN41470925	GA-VETKU-AN-G-M-0036	neck	Horse6	2592666	PRJNA1113871
SAMN41470926	GA-VETKU-AN-G-M-0037	back	Horse6	2592666	PRJNA1113871
SAMN41470927	GA-VETKU-AN-G-M-0038	abdomen	Horse6	2592666	PRJNA1113871
SAMN41470928	GA-VETKU-AN-G-M-0039	pastern	Horse6	2592666	PRJNA1113871
SAMN41470929	GA-VETKU-AN-G-M-0040	muzzle	Horse6	2592666	PRJNA1113871
