# Supplementary material for: Composition and diversity of 16S rRNA based skin bacterial microbiome in healthy horses
Source: Vet Res Commun. 2024 Jun 20;48(4):2847–55. doi: 10.1007/s11259-024-10444-7 (PMC11315781; doi:10.1007/s11259-024-10444-7)
Supplement: Supplementary file 2 — Supplementary file2 (XLSX 17 kb) [file 11259_2024_10444_MOESM2_ESM.xlsx]

## Sheet: pairwise comparison of phyla
List of phyla with significant differences among different parts of the skin
Pairwise comparisons	Phylum	p-value	FDR
Abdomen vs. back	Deinococcota	4.1359e-05	0.00074447
	Halobacterota	0.00036653	0.0032987
	Bacteroidota	0.0048818	0.029291
Back vs. muzzle	Deinococcota	1.1661e-05	0.0002099
	Bacteroidota	0.0018395	0.016556
Back vs. pastern	Deinococcota	1.3677e-07	2.4618e-06
	Bacteroidota	0.0022525	0.020273
	Halobacterota	0.0036697	0.022018
Back vs. neck	Deinococcota	0.000718	0.012924

## Sheet: pairwise comparision of genera
List of genera with significant differences among different parts of the skin
Pairwise comparisons	Genus	p-value	FDR
Abdomen vs. back	Methanocorpusculum	5.77e-05	0.0188
	Moraxella	0.000102	0.0188
	Streptococcus	9.43e-05	0.0188
	Eikenella	0.000644	0.0461
	Gemella	0.000687	0.0461
	Pseudomonas	0.000819	0.0461
Abdomen vs. muzzle	Nicoletella	0.000115	0.0353
Back vs. muzzle	Pseudomonas	1.23e-05	0.0113
	Nicoletella	7.21e-05	0.0332
Pastern vs. back	Pseudomonas	0.000286	0.0439
	Deinococcus	0.000864	0.0461
	Gemella	0.00067	0.0461
	Methanocorpusculum	0.000499	0.0461
	Streptococcus	0.000899	0.0461

## Sheet: alpha diversity
Results of pairwise comparison of alpha diversity - Skin sites
Chao1
Pair	Statistic	P-value
muzzle vs neck	0.74303	0.48015
muzzle vs back	2.0558	0.072419
muzzle vs abdomen	2.106	0.065325
muzzle vs pastern	0.12198	0.90536
neck vs back	0.90462	0.38762
neck vs abdomen	0.87885	0.40148
neck vs pastern	-0.6429	0.53831
back vs abdomen	-0.062459	0.95144
back vs pastern	-1.896	0.09088
abdomen vs pastern	-1.931	0.084551
Shannon
Pair	Statistic	P-value
muzzle vs neck	-0.093483	0.92767
muzzle vs back	2.5403	0.047265
muzzle vs abdomen	0.3683	0.72134
muzzle vs pastern	0.16138	0.87503
neck vs back	2.4907	0.04533
neck vs abdomen	0.38711	0.70681
neck vs pastern	0.21691	0.83313
back vs abdomen	-2.3233	0.058095
back vs pastern	-2.4736	0.050721
abdomen vs pastern	-0.2269	0.82545
Results of pairwise comparison of alpha diversity - Individual horses
Chao1
Pair	Statistic	P-value
Horse2 vs Horse3	0.4887	0.63818
Horse2 vs Horse4	3.4883	0.0083082
Horse2 vs Horse5	3.1214	0.018156
Horse2 vs Horse6	0.68937	0.51041
Horse2 vs Horse1	-2.0242	0.087231
Horse3 vs Horse4	2.9729	0.017852
Horse3 vs Horse5	2.7355	0.030339
Horse3 vs Horse6	0.15952	0.87731
Horse3 vs Horse1	-2.578	0.04081
Horse4 vs Horse5	0.43733	0.67518
Horse4 vs Horse6	-3.0313	0.017131
Horse4 vs Horse1	-6.1105	8.854E-4
Horse5 vs Horse6	-2.7313	0.033557
Horse5 vs Horse1	-4.7903	0.0051592
Horse6 vs Horse1	-3.1093	0.017763
Shannon
Pair	Statistic	P-value
Horse2 vs Horse3	1.5006	0.17187
Horse2 vs Horse4	1.5812	0.16573
Horse2 vs Horse5	1.0951	0.32229
Horse2 vs Horse6	1.12	0.30278
Horse2 vs Horse1	-0.27121	0.79317
Horse3 vs Horse4	0.63297	0.55059
Horse3 vs Horse5	0.34884	0.74115
Horse3 vs Horse6	0.057638	0.9558
Horse3 vs Horse1	-1.8504	0.10175
Horse4 vs Horse5	-0.1269	0.90239
Horse4 vs Horse6	-0.49154	0.63652
Horse4 vs Horse1	-1.7796	0.12921
Horse5 vs Horse6	-0.27619	0.79054
Horse5 vs Horse1	-1.2389	0.27129
Horse6 vs Horse1	-1.336	0.22967

## Sheet: beta diversity 
The table summarizes the result of pairwise PERMANOVA analysis. The multi-testing adjustment is based on Benjamini-Hochberg procedure procedure (FDR).
Pair	F-value	R-squared	P-value	FDR
muzzle vs neck	1.3927	0.12225	0.204	0.408
muzzle vs back	3.965	0.28392	0.007	0.043333
muzzle vs abdomen	0.71946	0.067117	0.721	0.80111
muzzle vs pastern	0.76213	0.070816	0.673	0.80111
neck vs back	2.505	0.20032	0.073	0.1825
neck vs abdomen	1.0398	0.094189	0.391	0.55857
neck vs pastern	1.1677	0.10456	0.308	0.51333
back vs abdomen	3.2635	0.24605	0.009	0.043333
back vs pastern	3.4715	0.25769	0.013	0.043333
abdomen vs pastern	0.4189	0.040206	0.915	0.915
The table summarizes the result of pairwise PERMANOVA analysis. The multi-testing adjustment is based on Benjamini-Hochberg procedure procedure (FDR).
Pair	F-value	R-squared	P-value	FDR
Horse2 vs Horse3	3.5447	0.30704	0.008	0.015
Horse2 vs Horse4	3.165	0.28347	0.009	0.015
Horse2 vs Horse5	2.4775	0.23646	0.008	0.015
Horse2 vs Horse6	2.5765	0.24361	0.013	0.0195
Horse2 vs Horse1	1.2356	0.13378	0.248	0.31
Horse3 vs Horse4	2.5414	0.24109	0.007	0.015
Horse3 vs Horse5	1.9852	0.19882	0.009	0.015
Horse3 vs Horse6	0.83533	0.094544	0.706	0.706
Horse3 vs Horse1	3.5324	0.3063	0.007	0.015
Horse4 vs Horse5	0.53421	0.062596	0.66	0.706
Horse4 vs Horse6	1.607	0.16727	0.195	0.26591
Horse4 vs Horse1	4.3131	0.35029	0.008	0.015
Horse5 vs Horse6	1.3521	0.14458	0.408	0.47077
Horse5 vs Horse1	3.3573	0.29561	0.007	0.015
Horse6 vs Horse1	2.7989	0.25919	0.005	0.015
